# Supplementary material for: 2-Anilino-3-(2-hy­droxy­phen­yl)quinazolin-4(3H)-one–triphenyl­phosphine oxide (1/1)
Source: Acta Crystallogr Sect E Struct Rep Online. 2010 Sep 8;66(Pt 10):o2522. doi: 10.1107/S1600536810035324 (PMC2983302; doi:10.1107/S1600536810035324)
Supplement: Supplementary file 1 [file e-66-o2522-sup1.cif]

##############################################################################
###                                                                        ###
###        Electronic paper (Acta Crystallographica Section E)             ###
###                                                                        ###
##############################################################################
#                                                                            #
# This CIF contains the data in a paper accepted for publication in Acta     #
# Crystallographica Section E. It conforms to the requirements of Notes      #
# for Authors for Section E, and has been peer reviewed under the auspices   #
# of the IUCr Commission on Journals.                                        #
#                                                                            #
# Full details of the Crystallographic Information File format               #
# are given in the paper "The Crystallographic Information File (CIF):       #
# a New Standard Archive File for Crystallography" by S. R. Hall, F. H.      #
# Allen and I. D. Brown [Acta Cryst. (1991), A47, 655-685].                  #
#                                                                            #
# The current version of the core CIF dictionary is obtainable from          #
# ftp://ftp.iucr.org/pub/cif_core.dic. The current version number is 2.4.    #
#                                                                            #
# Software is freely available for graphical display of the structure(s) in  #
# this CIF.  For information consult the CIF home page http://www.iucr.org/  #
# cif/home.html                                                              #
#                                                                            #
# This file may be used for bona fide research purposes within the           #
# scientific community so long as proper attribution is given to the journal # 
# article from which it was obtained.                                        #
#                                                                            #
##############################################################################
                                             
data_global
_audit_creation_method     SHELXL-97
_journal_date_recd_electronic     2010-08-31
_journal_date_accepted     2010-09-01
_journal_name_full     'Acta Crystallographica, Section E'
_journal_year     2010
_journal_volume     66
_journal_issue     10
_journal_page_first     o2522
_journal_page_last     o2522
_journal_paper_category     QO
_journal_coeditor_code     BT5345
_publ_contact_author_name     'Wang Hong-Ling'
_publ_contact_author_address
;
Faculty of Chemistry and Life Science
Xianning University
Xianning 437100
Hubei
People's Republic of China
;
_publ_contact_author_email     hlwang15@yahoo.com.cn
_publ_contact_author_fax     '86 715 8338072'
_publ_contact_author_phone     '86 715-8360626'
_publ_section_title
;
2-Anilino-3-(2-hydroxyphenyl)quinazolin-4(3<i>H</i>)-one--triphenylphosphine
oxide (1/1)
;
loop_
    _publ_author_name
    _publ_author_footnote
    _publ_author_address
    'Wang, Hong-Ling' .
; Faculty of Chemistry and Life Science
  Xianning University
  Xianning 437100
  Hubei
  People's Republic of China
;
    'Chen, Xiao-Bao' .
; Institute of Medicinal Chemistry
  Hubei Medical University
  Shiyan 442000
  Hubei
  People's Republic of China
;
    'Yang, Xu-Hong' .
; Faculty of Chemistry and Life Science
  Xianning University
  Xianning 437100
  Hubei
  People's Republic of China
;
    'Pan, Dong-Feng' .
; Department of Oncology
  Renmin Hospital
  Hubei Medical University
  Shiyan 442000
  Hubei
  People's Republic of China
;
    'Ma, Jun-Kai' .
; Institute of Medicinal Chemistry
  Hubei Medical University
  Shiyan 442000
  Hubei
  People's Republic of China
;
data_I
_audit_creation_method     SHELXL-97
_chemical_name_systematic
;
2-Anilino-3-(2-hydroxyphenyl)quinazolin-4(3<i>H</i>)-one--
triphenylphosphine oxide (1/1)
;
_chemical_name_common     ?
_chemical_formula_moiety     'C20 H15 N3 O2, C18 H15 O P'
_chemical_formula_sum     'C38 H30 N3 O3 P'
_chemical_formula_iupac     'C20 H15 N3 O2, C18 H15 O P'
_chemical_formula_weight     607.62
_chemical_melting_point     ?
_symmetry_cell_setting     monoclinic
_symmetry_space_group_name_H-M     'P 21/c'
loop_
    _symmetry_equiv_pos_as_xyz
    'x, y, z'
    '-x, y+1/2, -z+1/2'
    '-x, -y, -z'
    'x, -y-1/2, z-1/2'
_cell_length_a     18.9139(3)
_cell_length_b     10.3201(2)
_cell_length_c     18.2145(3)
_cell_angle_alpha     90.00
_cell_angle_beta     117.7710(10)
_cell_angle_gamma     90.00
_cell_volume     3145.83(9)
_cell_formula_units_Z     4
_cell_measurement_reflns_used     5201
_cell_measurement_theta_min     2.32
_cell_measurement_theta_max     26.08
_cell_measurement_temperature     298(2)
_exptl_crystal_description     block
_exptl_crystal_colour     colorless
_exptl_crystal_size_max     0.16
_exptl_crystal_size_mid     0.12
_exptl_crystal_size_min     0.10
_exptl_crystal_density_diffrn     1.283
_exptl_crystal_density_meas     ?
_exptl_crystal_density_method     'not measured'
_exptl_crystal_F_000     1272
_exptl_absorpt_coefficient_mu     0.130
_exptl_absorpt_correction_type     multi-scan
_exptl_absorpt_process_details     '(SADABS; Sheldrick, 2001)'
_exptl_absorpt_correction_T_min     0.9795
_exptl_absorpt_correction_T_max     0.9871
_exptl_special_details
;
;
_diffrn_ambient_temperature     298(2)
_diffrn_radiation_type     MoK\a
_diffrn_radiation_wavelength     0.71073
_diffrn_radiation_source     'fine-focus sealed tube'
_diffrn_radiation_monochromator     graphite
_diffrn_measurement_device_type     'Bruker SMART APEX CCD area-detector'
_diffrn_measurement_method     '\f and \w scans'
_diffrn_detector_area_resol_mean     ?
_diffrn_reflns_number     38085
_diffrn_reflns_av_R_equivalents     0.0356
_diffrn_reflns_av_sigmaI/netI     0.0275
_diffrn_reflns_theta_min     2.24
_diffrn_reflns_theta_max     28.33
_diffrn_reflns_theta_full     28.33
_diffrn_measured_fraction_theta_max     0.997
_diffrn_measured_fraction_theta_full     0.997
_diffrn_reflns_limit_h_min     -25
_diffrn_reflns_limit_h_max     25
_diffrn_reflns_limit_k_min     -13
_diffrn_reflns_limit_k_max     13
_diffrn_reflns_limit_l_min     -24
_diffrn_reflns_limit_l_max     24
_diffrn_standards_number     ?
_diffrn_standards_interval_count     ?
_diffrn_standards_interval_time     ?
_diffrn_standards_decay_%     ?
_refine_special_details
;
Refinement of <i>F</i>^2^ against ALL reflections. The weighted <i>R</i>-factor
<i>wR</i> and goodness of fit <i>S</i> are based on <i>F</i>^2^, conventional
<i>R</i>-factors <i>R</i> are based on <i>F</i>, with <i>F</i> set to zero for
negative <i>F</i>^2^. The threshold expression of <i>F</i>^2^ >
\s(<i>F</i>^2^) is used only for calculating <i>R</i>-factors(gt) <i>etc</i>.
and is not relevant to the choice of reflections for refinement.
<i>R</i>-factors based on <i>F</i>^2^ are statistically about twice as large
as those based on <i>F</i>, and <i>R</i>- factors based on ALL data will be
even larger.
;
_reflns_number_total     7826
_reflns_number_gt     5767
_reflns_threshold_expression     I>2\s(I)
_refine_ls_structure_factor_coef     Fsqd
_refine_ls_matrix_type     full
_refine_ls_R_factor_all     0.0628
_refine_ls_R_factor_gt     0.0469
_refine_ls_wR_factor_gt     0.1249
_refine_ls_wR_factor_ref     0.1337
_refine_ls_goodness_of_fit_ref     1.012
_refine_ls_restrained_S_all     1.012
_refine_ls_number_reflns     7826
_refine_ls_number_parameters     412
_refine_ls_number_restraints     0
_refine_ls_hydrogen_treatment     mixed
_refine_ls_weighting_scheme     calc
_refine_ls_weighting_details
         'calc w=1/[\s^2^(Fo^2^)+(0.0807P)^2^+0.0000P] where P=(Fo^2^+2Fc^2^)/3'
_atom_sites_solution_hydrogens     geom
_atom_sites_solution_primary     direct
_atom_sites_solution_secondary     difmap
_refine_ls_shift/su_max     0.001
_refine_ls_shift/su_mean     0.000
_refine_diff_density_max     0.366
_refine_diff_density_min     -0.229
_refine_ls_extinction_method     none
_refine_ls_extinction_coef     ?
loop_
    _atom_type_symbol
    _atom_type_description
    _atom_type_scat_dispersion_real
    _atom_type_scat_dispersion_imag
    _atom_type_scat_source
    'C' 'C' 0.0033 0.0016
                         'International Tables Vol C Tables 4.2.6.8 and 6.1.1.4'
    'H' 'H' 0.0000 0.0000
                         'International Tables Vol C Tables 4.2.6.8 and 6.1.1.4'
    'N' 'N' 0.0061 0.0033
                         'International Tables Vol C Tables 4.2.6.8 and 6.1.1.4'
    'O' 'O' 0.0106 0.0060
                         'International Tables Vol C Tables 4.2.6.8 and 6.1.1.4'
    'P' 'P' 0.1023 0.0942
                         'International Tables Vol C Tables 4.2.6.8 and 6.1.1.4'
_computing_data_collection     'SMART (Bruker, 2000)'
_computing_cell_refinement     'SAINT (Bruker, 2000)'
_computing_data_reduction     'SAINT (Bruker, 2000)'
_computing_structure_solution     'SHELXS97 (Sheldrick, 2008)'
_computing_structure_refinement     'SHELXL97 (Sheldrick, 2008)'
_computing_molecular_graphics     'SHELXTL (Sheldrick, 2008)'
_computing_publication_material     'SHELXTL (Sheldrick, 2008)'
loop_
    _atom_site_type_symbol
    _atom_site_label
    _atom_site_fract_x
    _atom_site_fract_y
    _atom_site_fract_z
    _atom_site_U_iso_or_equiv
    _atom_site_adp_type
    _atom_site_calc_flag
    _atom_site_refinement_flags
    _atom_site_occupancy
    _atom_site_disorder_assembly
    _atom_site_disorder_group
    C C1 0.32962(8) 0.72741(14) 0.53651(9) 0.0427(3) Uani d . 1 . .
    C C2 0.40582(9) 0.67312(16) 0.56734(10) 0.0553(4) Uani d . 1 . .
    H H2 0.4466 0.7194 0.5644 0.066 Uiso calc R 1 . .
    C C3 0.42037(10) 0.55219(17) 0.60173(12) 0.0648(5) Uani d . 1 . .
    H H3 0.4710 0.5160 0.6219 0.078 Uiso calc R 1 . .
    C C4 0.35995(10) 0.48339(18) 0.60672(12) 0.0698(5) Uani d . 1 . .
    H H4 0.3703 0.4012 0.6303 0.084 Uiso calc R 1 . .
    C C5 0.28496(10) 0.53564(16) 0.57706(11) 0.0602(4) Uani d . 1 . .
    H H5 0.2450 0.4891 0.5815 0.072 Uiso calc R 1 . .
    C C6 0.26804(8) 0.65830(13) 0.54015(9) 0.0438(3) Uani d . 1 . .
    C C7 0.31351(8) 0.85644(13) 0.50056(9) 0.0431(3) Uani d . 1 . .
    C C8 0.17650(8) 0.81807(13) 0.47432(9) 0.0407(3) Uani d . 1 . .
    C C9 0.03094(8) 0.81895(13) 0.43622(9) 0.0426(3) Uani d . 1 . .
    C C10 -0.03180(9) 0.90485(15) 0.41509(11) 0.0573(4) Uani d . 1 . .
    H H10 -0.0256 0.9911 0.4044 0.069 Uiso calc R 1 . .
    C C11 -0.10340(9) 0.86384(17) 0.40972(12) 0.0651(5) Uani d . 1 . .
    H H11 -0.1451 0.9225 0.3953 0.078 Uiso calc R 1 . .
    C C12 -0.11359(9) 0.73755(17) 0.42540(11) 0.0588(4) Uani d . 1 . .
    H H12 -0.1614 0.7104 0.4233 0.071 Uiso calc R 1 . .
    C C13 -0.05256(9) 0.65174(16) 0.44417(11) 0.0579(4) Uani d . 1 . .
    H H13 -0.0599 0.5653 0.4534 0.069 Uiso calc R 1 . .
    C C14 0.01986(9) 0.69020(14) 0.44979(10) 0.0533(4) Uani d . 1 . .
    H H14 0.0607 0.6303 0.4625 0.064 Uiso calc R 1 . .
    C C15 0.21124(8) 1.01666(14) 0.42224(9) 0.0435(3) Uani d . 1 . .
    C C16 0.22674(8) 1.13421(14) 0.46389(9) 0.0444(3) Uani d . 1 . .
    C C17 0.20183(10) 1.24752(16) 0.41711(11) 0.0595(4) Uani d . 1 . .
    H H17 0.2115 1.3273 0.4439 0.071 Uiso calc R 1 . .
    C C18 0.16332(11) 1.2428(2) 0.33218(12) 0.0701(5) Uani d . 1 . .
    H H18 0.1467 1.3194 0.3020 0.084 Uiso calc R 1 . .
    C C19 0.14897(11) 1.1270(2) 0.29119(11) 0.0762(6) Uani d . 1 . .
    H H19 0.1229 1.1247 0.2335 0.091 Uiso calc R 1 . .
    C C20 0.17354(10) 1.01345(18) 0.33622(10) 0.0642(5) Uani d . 1 . .
    H H20 0.1648 0.9345 0.3087 0.077 Uiso calc R 1 . .
    C C21 0.33743(8) 0.43284(13) 0.30104(9) 0.0433(3) Uani d . 1 . .
    C C22 0.32238(9) 0.31200(15) 0.26340(11) 0.0537(4) Uani d . 1 . .
    H H22 0.2973 0.3058 0.2058 0.064 Uiso calc R 1 . .
    C C23 0.34463(11) 0.20058(16) 0.31131(13) 0.0675(5) Uani d . 1 . .
    H H23 0.3350 0.1199 0.2858 0.081 Uiso calc R 1 . .
    C C24 0.38093(11) 0.20870(18) 0.39657(13) 0.0674(5) Uani d . 1 . .
    H H24 0.3944 0.1337 0.4285 0.081 Uiso calc R 1 . .
    C C25 0.39715(11) 0.32773(18) 0.43414(11) 0.0649(5) Uani d . 1 . .
    H H25 0.4224 0.3332 0.4917 0.078 Uiso calc R 1 . .
    C C26 0.37629(10) 0.43949(16) 0.38725(10) 0.0554(4) Uani d . 1 . .
    H H26 0.3883 0.5198 0.4134 0.066 Uiso calc R 1 . .
    C C27 0.37978(8) 0.69513(13) 0.28300(8) 0.0409(3) Uani d . 1 . .
    C C28 0.43786(9) 0.70114(15) 0.25692(10) 0.0523(4) Uani d . 1 . .
    H H28 0.4348 0.6466 0.2149 0.063 Uiso calc R 1 . .
    C C29 0.50034(10) 0.78835(18) 0.29339(11) 0.0636(5) Uani d . 1 . .
    H H29 0.5388 0.7929 0.2753 0.076 Uiso calc R 1 . .
    C C30 0.50577(10) 0.86780(17) 0.35592(12) 0.0649(5) Uani d . 1 . .
    H H30 0.5483 0.9253 0.3807 0.078 Uiso calc R 1 . .
    C C31 0.44867(11) 0.86288(16) 0.38213(11) 0.0642(5) Uani d . 1 . .
    H H31 0.4525 0.9170 0.4246 0.077 Uiso calc R 1 . .
    C C32 0.38546(10) 0.77778(15) 0.34559(10) 0.0542(4) Uani d . 1 . .
    H H32 0.3464 0.7758 0.3630 0.065 Uiso calc R 1 . .
    C C33 0.21504(8) 0.63051(13) 0.24196(9) 0.0435(3) Uani d . 1 . .
    C C34 0.19543(10) 0.59243(16) 0.30366(10) 0.0560(4) Uani d . 1 . .
    H H34 0.2309 0.5414 0.3475 0.067 Uiso calc R 1 . .
    C C35 0.12366(11) 0.62987(19) 0.30023(12) 0.0677(5) Uani d . 1 . .
    H H35 0.1111 0.6040 0.3417 0.081 Uiso calc R 1 . .
    C C36 0.07094(11) 0.70508(19) 0.23571(13) 0.0703(5) Uani d . 1 . .
    H H36 0.0225 0.7292 0.2331 0.084 Uiso calc R 1 . .
    C C37 0.08972(11) 0.74456(19) 0.17519(12) 0.0687(5) Uani d . 1 . .
    H H37 0.0541 0.7962 0.1319 0.082 Uiso calc R 1 . .
    C C38 0.16126(10) 0.70831(16) 0.17799(10) 0.0566(4) Uani d . 1 . .
    H H38 0.1735 0.7362 0.1367 0.068 Uiso calc R 1 . .
    N N1 0.23328(6) 0.89554(11) 0.46688(7) 0.0402(3) Uani d . 1 . .
    N N2 0.19109(7) 0.70555(11) 0.50893(7) 0.0443(3) Uani d . 1 . .
    H H2A 0.2741(11) 1.0768(17) 0.5709(11) 0.066 Uiso d . 1 . .
    N N3 0.10191(7) 0.87046(12) 0.44097(9) 0.0511(3) Uani d . 1 . .
    H H3A 0.0993(10) 0.9481(17) 0.4256(10) 0.061 Uiso d . 1 . .
    O O1 0.36237(6) 0.92844(10) 0.49659(7) 0.0590(3) Uani d . 1 . .
    O O2 0.26529(7) 1.14642(10) 0.54705(7) 0.0558(3) Uani d . 1 . .
    O O3 0.28491(6) 0.54813(10) 0.14922(6) 0.0496(3) Uani d . 1 . .
    P P1 0.30304(2) 0.57484(3) 0.23650(2) 0.03965(11) Uani d . 1 . .
loop_
    _atom_site_aniso_label
    _atom_site_aniso_U_11
    _atom_site_aniso_U_22
    _atom_site_aniso_U_33
    _atom_site_aniso_U_12
    _atom_site_aniso_U_13
    _atom_site_aniso_U_23
    C1 0.0443(7) 0.0437(7) 0.0428(7) -0.0029(6) 0.0226(6) -0.0082(6)
    C2 0.0449(8) 0.0609(10) 0.0618(10) -0.0022(7) 0.0263(7) -0.0098(8)
    C3 0.0482(9) 0.0657(11) 0.0748(12) 0.0127(8) 0.0239(8) 0.0008(9)
    C4 0.0644(11) 0.0566(10) 0.0835(13) 0.0147(9) 0.0302(10) 0.0152(9)
    C5 0.0540(9) 0.0507(9) 0.0759(12) 0.0026(7) 0.0303(8) 0.0111(8)
    C6 0.0442(8) 0.0423(7) 0.0468(8) -0.0011(6) 0.0226(6) -0.0024(6)
    C7 0.0445(7) 0.0458(8) 0.0445(8) -0.0081(6) 0.0254(6) -0.0107(6)
    C8 0.0429(7) 0.0388(7) 0.0438(7) -0.0043(6) 0.0232(6) -0.0007(6)
    C9 0.0388(7) 0.0432(7) 0.0446(8) -0.0023(6) 0.0184(6) 0.0051(6)
    C10 0.0484(9) 0.0459(8) 0.0730(11) 0.0036(7) 0.0244(8) 0.0139(7)
    C11 0.0433(9) 0.0594(10) 0.0887(13) 0.0088(7) 0.0275(9) 0.0123(9)
    C12 0.0394(8) 0.0653(10) 0.0691(11) -0.0025(7) 0.0232(7) 0.0095(8)
    C13 0.0445(8) 0.0512(9) 0.0728(11) -0.0035(7) 0.0230(8) 0.0146(8)
    C14 0.0440(8) 0.0436(8) 0.0712(11) 0.0032(6) 0.0259(8) 0.0116(7)
    C15 0.0447(7) 0.0448(8) 0.0429(8) -0.0083(6) 0.0221(6) 0.0052(6)
    C16 0.0456(8) 0.0432(7) 0.0483(8) -0.0051(6) 0.0251(7) 0.0046(6)
    C17 0.0643(10) 0.0459(9) 0.0711(11) -0.0018(7) 0.0339(9) 0.0121(8)
    C18 0.0636(11) 0.0694(12) 0.0682(12) -0.0042(9) 0.0230(9) 0.0301(10)
    C19 0.0767(12) 0.0890(14) 0.0466(10) -0.0218(11) 0.0150(9) 0.0193(10)
    C20 0.0740(11) 0.0667(11) 0.0454(9) -0.0251(9) 0.0225(8) -0.0012(8)
    C21 0.0419(7) 0.0429(7) 0.0479(8) -0.0008(6) 0.0234(6) 0.0042(6)
    C22 0.0565(9) 0.0459(8) 0.0599(10) -0.0015(7) 0.0280(8) 0.0011(7)
    C23 0.0735(12) 0.0426(9) 0.0881(14) 0.0002(8) 0.0390(10) 0.0045(9)
    C24 0.0691(11) 0.0563(10) 0.0846(13) 0.0125(9) 0.0425(10) 0.0265(10)
    C25 0.0682(11) 0.0696(12) 0.0579(10) 0.0128(9) 0.0302(9) 0.0193(9)
    C26 0.0599(9) 0.0532(9) 0.0508(9) 0.0034(7) 0.0239(8) 0.0061(7)
    C27 0.0444(7) 0.0383(7) 0.0387(7) -0.0001(6) 0.0183(6) 0.0031(6)
    C28 0.0530(9) 0.0566(9) 0.0520(9) -0.0019(7) 0.0284(7) 0.0006(7)
    C29 0.0490(9) 0.0720(11) 0.0712(11) -0.0074(8) 0.0290(8) 0.0096(9)
    C30 0.0546(10) 0.0534(10) 0.0680(11) -0.0139(8) 0.0129(8) 0.0041(8)
    C31 0.0679(11) 0.0516(9) 0.0640(11) -0.0091(8) 0.0229(9) -0.0147(8)
    C32 0.0574(9) 0.0522(9) 0.0566(9) -0.0057(7) 0.0296(8) -0.0103(7)
    C33 0.0464(8) 0.0419(7) 0.0435(8) -0.0069(6) 0.0221(6) -0.0068(6)
    C34 0.0592(9) 0.0602(10) 0.0554(9) -0.0022(8) 0.0325(8) 0.0006(7)
    C35 0.0703(11) 0.0755(12) 0.0774(13) -0.0112(10) 0.0512(10) -0.0132(10)
    C36 0.0534(10) 0.0749(12) 0.0870(14) -0.0026(9) 0.0364(10) -0.0225(11)
    C37 0.0588(10) 0.0724(12) 0.0669(11) 0.0149(9) 0.0227(9) -0.0037(9)
    C38 0.0591(10) 0.0599(10) 0.0519(9) 0.0074(8) 0.0268(8) 0.0011(7)
    N1 0.0435(6) 0.0385(6) 0.0418(6) -0.0074(5) 0.0226(5) -0.0012(5)
    N2 0.0430(6) 0.0405(6) 0.0512(7) -0.0007(5) 0.0235(6) 0.0052(5)
    N3 0.0448(7) 0.0408(7) 0.0697(9) 0.0007(5) 0.0283(6) 0.0152(6)
    O1 0.0520(6) 0.0544(6) 0.0810(8) -0.0122(5) 0.0397(6) -0.0026(5)
    O2 0.0792(8) 0.0408(6) 0.0485(6) -0.0031(5) 0.0307(6) -0.0003(5)
    O3 0.0628(6) 0.0483(6) 0.0400(6) -0.0044(5) 0.0258(5) -0.0055(4)
    P1 0.0454(2) 0.0385(2) 0.0372(2) -0.00294(15) 0.02114(16) -0.00170(14)
_geom_special_details
;
All e.s.d.'s (except the e.s.d. in the dihedral angle between two l.s. planes)
are estimated using the full covariance matrix. The cell e.s.d.'s are taken
into account individually in the estimation of e.s.d.'s in distances, angles
and torsion angles; correlations between e.s.d.'s in cell parameters are only
used when they are defined by crystal symmetry. An approximate (isotropic)
treatment of cell e.s.d.'s is used for estimating e.s.d.'s involving l.s.
planes.
;
loop_
    _geom_bond_atom_site_label_1
    _geom_bond_atom_site_label_2
    _geom_bond_site_symmetry_2
    _geom_bond_distance
    _geom_bond_publ_flag
    C1 C6 . 1.3935(19) ?
    C1 C2 . 1.397(2) ?
    C1 C7 . 1.452(2) ?
    C2 C3 . 1.366(2) ?
    C2 H2 . 0.9300 ?
    C3 C4 . 1.384(2) ?
    C3 H3 . 0.9300 ?
    C4 C5 . 1.371(2) ?
    C4 H4 . 0.9300 ?
    C5 C6 . 1.399(2) ?
    C5 H5 . 0.9300 ?
    C6 N2 . 1.3812(17) ?
    C7 O1 . 1.2141(16) ?
    C7 N1 . 1.4050(17) ?
    C8 N2 . 1.2884(17) ?
    C8 N3 . 1.3612(18) ?
    C8 N1 . 1.3952(16) ?
    C9 C10 . 1.384(2) ?
    C9 C14 . 1.3851(19) ?
    C9 N3 . 1.4084(17) ?
    C10 C11 . 1.378(2) ?
    C10 H10 . 0.9300 ?
    C11 C12 . 1.367(2) ?
    C11 H11 . 0.9300 ?
    C12 C13 . 1.366(2) ?
    C12 H12 . 0.9300 ?
    C13 C14 . 1.383(2) ?
    C13 H13 . 0.9300 ?
    C14 H14 . 0.9300 ?
    C15 C20 . 1.387(2) ?
    C15 C16 . 1.388(2) ?
    C15 N1 . 1.4428(17) ?
    C16 O2 . 1.3463(17) ?
    C16 C17 . 1.393(2) ?
    C17 C18 . 1.370(2) ?
    C17 H17 . 0.9300 ?
    C18 C19 . 1.368(3) ?
    C18 H18 . 0.9300 ?
    C19 C20 . 1.381(2) ?
    C19 H19 . 0.9300 ?
    C20 H20 . 0.9300 ?
    C21 C22 . 1.387(2) ?
    C21 C26 . 1.391(2) ?
    C21 P1 . 1.8000(14) ?
    C22 C23 . 1.385(2) ?
    C22 H22 . 0.9300 ?
    C23 C24 . 1.377(3) ?
    C23 H23 . 0.9300 ?
    C24 C25 . 1.370(3) ?
    C24 H24 . 0.9300 ?
    C25 C26 . 1.379(2) ?
    C25 H25 . 0.9300 ?
    C26 H26 . 0.9300 ?
    C27 C28 . 1.386(2) ?
    C27 C32 . 1.387(2) ?
    C27 P1 . 1.7944(14) ?
    C28 C29 . 1.384(2) ?
    C28 H28 . 0.9300 ?
    C29 C30 . 1.368(3) ?
    C29 H29 . 0.9300 ?
    C30 C31 . 1.370(3) ?
    C30 H30 . 0.9300 ?
    C31 C32 . 1.379(2) ?
    C31 H31 . 0.9300 ?
    C32 H32 . 0.9300 ?
    C33 C38 . 1.390(2) ?
    C33 C34 . 1.394(2) ?
    C33 P1 . 1.8067(15) ?
    C34 C35 . 1.385(2) ?
    C34 H34 . 0.9300 ?
    C35 C36 . 1.373(3) ?
    C35 H35 . 0.9300 ?
    C36 C37 . 1.368(3) ?
    C36 H36 . 0.9300 ?
    C37 C38 . 1.382(2) ?
    C37 H37 . 0.9300 ?
    C38 H38 . 0.9300 ?
    N3 H3A . 0.843(17) ?
    O2 H2A . 0.815(18) ?
    O3 P1 . 1.4876(10) ?
loop_
    _geom_angle_atom_site_label_1
    _geom_angle_atom_site_label_2
    _geom_angle_atom_site_label_3
    _geom_angle_site_symmetry_1
    _geom_angle_site_symmetry_3
    _geom_angle
    _geom_angle_publ_flag
    C6 C1 C2 . . 120.27(14) ?
    C6 C1 C7 . . 119.10(12) ?
    C2 C1 C7 . . 120.62(13) ?
    C3 C2 C1 . . 120.03(15) ?
    C3 C2 H2 . . 120.0 ?
    C1 C2 H2 . . 120.0 ?
    C2 C3 C4 . . 120.19(15) ?
    C2 C3 H3 . . 119.9 ?
    C4 C3 H3 . . 119.9 ?
    C5 C4 C3 . . 120.44(16) ?
    C5 C4 H4 . . 119.8 ?
    C3 C4 H4 . . 119.8 ?
    C4 C5 C6 . . 120.55(15) ?
    C4 C5 H5 . . 119.7 ?
    C6 C5 H5 . . 119.7 ?
    N2 C6 C1 . . 122.91(13) ?
    N2 C6 C5 . . 118.60(13) ?
    C1 C6 C5 . . 118.49(13) ?
    O1 C7 N1 . . 119.70(13) ?
    O1 C7 C1 . . 125.62(13) ?
    N1 C7 C1 . . 114.66(11) ?
    N2 C8 N3 . . 121.17(12) ?
    N2 C8 N1 . . 124.40(12) ?
    N3 C8 N1 . . 114.44(12) ?
    C10 C9 C14 . . 118.85(13) ?
    C10 C9 N3 . . 116.38(12) ?
    C14 C9 N3 . . 124.76(13) ?
    C11 C10 C9 . . 120.65(15) ?
    C11 C10 H10 . . 119.7 ?
    C9 C10 H10 . . 119.7 ?
    C12 C11 C10 . . 120.49(15) ?
    C12 C11 H11 . . 119.8 ?
    C10 C11 H11 . . 119.8 ?
    C13 C12 C11 . . 119.05(15) ?
    C13 C12 H12 . . 120.5 ?
    C11 C12 H12 . . 120.5 ?
    C12 C13 C14 . . 121.64(15) ?
    C12 C13 H13 . . 119.2 ?
    C14 C13 H13 . . 119.2 ?
    C13 C14 C9 . . 119.27(14) ?
    C13 C14 H14 . . 120.4 ?
    C9 C14 H14 . . 120.4 ?
    C20 C15 C16 . . 120.33(14) ?
    C20 C15 N1 . . 118.52(13) ?
    C16 C15 N1 . . 121.15(12) ?
    O2 C16 C15 . . 124.23(13) ?
    O2 C16 C17 . . 117.46(14) ?
    C15 C16 C17 . . 118.31(14) ?
    C18 C17 C16 . . 120.74(16) ?
    C18 C17 H17 . . 119.6 ?
    C16 C17 H17 . . 119.6 ?
    C19 C18 C17 . . 120.90(16) ?
    C19 C18 H18 . . 119.5 ?
    C17 C18 H18 . . 119.5 ?
    C18 C19 C20 . . 119.40(17) ?
    C18 C19 H19 . . 120.3 ?
    C20 C19 H19 . . 120.3 ?
    C19 C20 C15 . . 120.29(17) ?
    C19 C20 H20 . . 119.9 ?
    C15 C20 H20 . . 119.9 ?
    C22 C21 C26 . . 118.76(14) ?
    C22 C21 P1 . . 118.73(12) ?
    C26 C21 P1 . . 122.49(11) ?
    C23 C22 C21 . . 120.18(16) ?
    C23 C22 H22 . . 119.9 ?
    C21 C22 H22 . . 119.9 ?
    C24 C23 C22 . . 120.36(16) ?
    C24 C23 H23 . . 119.8 ?
    C22 C23 H23 . . 119.8 ?
    C25 C24 C23 . . 119.73(16) ?
    C25 C24 H24 . . 120.1 ?
    C23 C24 H24 . . 120.1 ?
    C24 C25 C26 . . 120.52(17) ?
    C24 C25 H25 . . 119.7 ?
    C26 C25 H25 . . 119.7 ?
    C25 C26 C21 . . 120.40(16) ?
    C25 C26 H26 . . 119.8 ?
    C21 C26 H26 . . 119.8 ?
    C28 C27 C32 . . 118.93(14) ?
    C28 C27 P1 . . 117.71(11) ?
    C32 C27 P1 . . 123.30(11) ?
    C29 C28 C27 . . 120.00(15) ?
    C29 C28 H28 . . 120.0 ?
    C27 C28 H28 . . 120.0 ?
    C30 C29 C28 . . 120.37(16) ?
    C30 C29 H29 . . 119.8 ?
    C28 C29 H29 . . 119.8 ?
    C29 C30 C31 . . 120.15(15) ?
    C29 C30 H30 . . 119.9 ?
    C31 C30 H30 . . 119.9 ?
    C30 C31 C32 . . 120.15(16) ?
    C30 C31 H31 . . 119.9 ?
    C32 C31 H31 . . 119.9 ?
    C31 C32 C27 . . 120.38(15) ?
    C31 C32 H32 . . 119.8 ?
    C27 C32 H32 . . 119.8 ?
    C38 C33 C34 . . 118.22(15) ?
    C38 C33 P1 . . 118.08(11) ?
    C34 C33 P1 . . 123.54(12) ?
    C35 C34 C33 . . 120.56(17) ?
    C35 C34 H34 . . 119.7 ?
    C33 C34 H34 . . 119.7 ?
    C36 C35 C34 . . 120.14(17) ?
    C36 C35 H35 . . 119.9 ?
    C34 C35 H35 . . 119.9 ?
    C37 C36 C35 . . 120.01(17) ?
    C37 C36 H36 . . 120.0 ?
    C35 C36 H36 . . 120.0 ?
    C36 C37 C38 . . 120.46(18) ?
    C36 C37 H37 . . 119.8 ?
    C38 C37 H37 . . 119.8 ?
    C37 C38 C33 . . 120.59(16) ?
    C37 C38 H38 . . 119.7 ?
    C33 C38 H38 . . 119.7 ?
    C8 N1 C7 . . 121.11(11) ?
    C8 N1 C15 . . 121.18(11) ?
    C7 N1 C15 . . 117.69(11) ?
    C8 N2 C6 . . 117.65(12) ?
    C8 N3 C9 . . 129.60(12) ?
    C8 N3 H3A . . 114.5(11) ?
    C9 N3 H3A . . 115.5(11) ?
    C16 O2 H2A . . 112.7(13) ?
    O3 P1 C27 . . 111.44(6) ?
    O3 P1 C21 . . 112.35(6) ?
    C27 P1 C21 . . 106.76(6) ?
    O3 P1 C33 . . 110.99(6) ?
    C27 P1 C33 . . 108.51(6) ?
    C21 P1 C33 . . 106.55(7) ?
loop_
    _geom_torsion_atom_site_label_1
    _geom_torsion_atom_site_label_2
    _geom_torsion_atom_site_label_3
    _geom_torsion_atom_site_label_4
    _geom_torsion_site_symmetry_1
    _geom_torsion_site_symmetry_2
    _geom_torsion_site_symmetry_3
    _geom_torsion_site_symmetry_4
    _geom_torsion
    _geom_torsion_publ_flag
    C6 C1 C2 C3 . . . . -0.4(2) ?
    C7 C1 C2 C3 . . . . 179.35(14) ?
    C1 C2 C3 C4 . . . . -0.5(3) ?
    C2 C3 C4 C5 . . . . 0.2(3) ?
    C3 C4 C5 C6 . . . . 1.0(3) ?
    C2 C1 C6 N2 . . . . -178.41(13) ?
    C7 C1 C6 N2 . . . . 1.8(2) ?
    C2 C1 C6 C5 . . . . 1.6(2) ?
    C7 C1 C6 C5 . . . . -178.21(14) ?
    C4 C5 C6 N2 . . . . 178.11(15) ?
    C4 C5 C6 C1 . . . . -1.9(2) ?
    C6 C1 C7 O1 . . . . 176.98(14) ?
    C2 C1 C7 O1 . . . . -2.8(2) ?
    C6 C1 C7 N1 . . . . -4.37(18) ?
    C2 C1 C7 N1 . . . . 175.84(12) ?
    C14 C9 C10 C11 . . . . 1.7(3) ?
    N3 C9 C10 C11 . . . . -179.32(15) ?
    C9 C10 C11 C12 . . . . 0.2(3) ?
    C10 C11 C12 C13 . . . . -1.8(3) ?
    C11 C12 C13 C14 . . . . 1.7(3) ?
    C12 C13 C14 C9 . . . . 0.1(3) ?
    C10 C9 C14 C13 . . . . -1.8(2) ?
    N3 C9 C14 C13 . . . . 179.28(15) ?
    C20 C15 C16 O2 . . . . -177.73(14) ?
    N1 C15 C16 O2 . . . . 2.6(2) ?
    C20 C15 C16 C17 . . . . 1.5(2) ?
    N1 C15 C16 C17 . . . . -178.15(13) ?
    O2 C16 C17 C18 . . . . 179.01(14) ?
    C15 C16 C17 C18 . . . . -0.3(2) ?
    C16 C17 C18 C19 . . . . -0.6(3) ?
    C17 C18 C19 C20 . . . . 0.2(3) ?
    C18 C19 C20 C15 . . . . 1.1(3) ?
    C16 C15 C20 C19 . . . . -1.9(2) ?
    N1 C15 C20 C19 . . . . 177.73(14) ?
    C26 C21 C22 C23 . . . . 1.1(2) ?
    P1 C21 C22 C23 . . . . -176.91(12) ?
    C21 C22 C23 C24 . . . . 0.8(3) ?
    C22 C23 C24 C25 . . . . -1.9(3) ?
    C23 C24 C25 C26 . . . . 1.0(3) ?
    C24 C25 C26 C21 . . . . 0.9(3) ?
    C22 C21 C26 C25 . . . . -2.0(2) ?
    P1 C21 C26 C25 . . . . 175.96(12) ?
    C32 C27 C28 C29 . . . . 0.2(2) ?
    P1 C27 C28 C29 . . . . -177.17(12) ?
    C27 C28 C29 C30 . . . . 0.8(2) ?
    C28 C29 C30 C31 . . . . -0.9(3) ?
    C29 C30 C31 C32 . . . . 0.0(3) ?
    C30 C31 C32 C27 . . . . 1.0(3) ?
    C28 C27 C32 C31 . . . . -1.1(2) ?
    P1 C27 C32 C31 . . . . 176.10(12) ?
    C38 C33 C34 C35 . . . . 1.0(2) ?
    P1 C33 C34 C35 . . . . -174.42(13) ?
    C33 C34 C35 C36 . . . . 0.0(3) ?
    C34 C35 C36 C37 . . . . -0.8(3) ?
    C35 C36 C37 C38 . . . . 0.6(3) ?
    C36 C37 C38 C33 . . . . 0.4(3) ?
    C34 C33 C38 C37 . . . . -1.2(2) ?
    P1 C33 C38 C37 . . . . 174.44(13) ?
    N2 C8 N1 C7 . . . . -2.4(2) ?
    N3 C8 N1 C7 . . . . 178.00(12) ?
    N2 C8 N1 C15 . . . . 175.68(13) ?
    N3 C8 N1 C15 . . . . -3.87(18) ?
    O1 C7 N1 C8 . . . . -176.54(12) ?
    C1 C7 N1 C8 . . . . 4.71(18) ?
    O1 C7 N1 C15 . . . . 5.26(19) ?
    C1 C7 N1 C15 . . . . -173.48(11) ?
    C20 C15 N1 C8 . . . . -77.32(17) ?
    C16 C15 N1 C8 . . . . 102.31(15) ?
    C20 C15 N1 C7 . . . . 100.87(15) ?
    C16 C15 N1 C7 . . . . -79.50(16) ?
    N3 C8 N2 C6 . . . . 179.02(13) ?
    N1 C8 N2 C6 . . . . -0.5(2) ?
    C1 C6 N2 C8 . . . . 0.8(2) ?
    C5 C6 N2 C8 . . . . -179.21(14) ?
    N2 C8 N3 C9 . . . . -0.7(2) ?
    N1 C8 N3 C9 . . . . 178.85(14) ?
    C10 C9 N3 C8 . . . . 166.44(15) ?
    C14 C9 N3 C8 . . . . -14.6(3) ?
    C28 C27 P1 O3 . . . . -31.45(13) ?
    C32 C27 P1 O3 . . . . 151.32(12) ?
    C28 C27 P1 C21 . . . . 91.57(12) ?
    C32 C27 P1 C21 . . . . -85.66(14) ?
    C28 C27 P1 C33 . . . . -153.95(11) ?
    C32 C27 P1 C33 . . . . 28.83(15) ?
    C22 C21 P1 O3 . . . . -18.40(14) ?
    C26 C21 P1 O3 . . . . 163.67(11) ?
    C22 C21 P1 C27 . . . . -140.85(12) ?
    C26 C21 P1 C27 . . . . 41.22(14) ?
    C22 C21 P1 C33 . . . . 103.34(12) ?
    C26 C21 P1 C33 . . . . -74.59(13) ?
    C38 C33 P1 O3 . . . . -35.40(14) ?
    C34 C33 P1 O3 . . . . 139.99(12) ?
    C38 C33 P1 C27 . . . . 87.37(13) ?
    C34 C33 P1 C27 . . . . -97.24(13) ?
    C38 C33 P1 C21 . . . . -158.00(12) ?
    C34 C33 P1 C21 . . . . 17.38(14) ?
loop_
    _geom_hbond_atom_site_label_D
    _geom_hbond_atom_site_label_H
    _geom_hbond_atom_site_label_A
    _geom_hbond_site_symmetry_A
    _geom_hbond_distance_DH
    _geom_hbond_distance_HA
    _geom_hbond_distance_DA
    _geom_hbond_angle_DHA
    O2 H2A O3 4_576 0.815(18) 1.862(19) 2.6436(15) 160.1(18)
