# Supplementary material for: 2-Anilino-3-(2-hy­droxy­phen­yl)quinazolin-4(3H)-one–triphenyl­phosphine oxide (1/1)
Source: Acta Crystallogr Sect E Struct Rep Online. 2010 Sep 8;66(Pt 10):o2522. doi: 10.1107/S1600536810035324 (PMC2983302; doi:10.1107/S1600536810035324)
Supplement: Supplementary file 2 [file e-66-o2522-Isup2.hkl]

# 
# h,k,l, Fc-squared, Fo-squared, sigma(Fo-squared) and status flag 
# 
data_I
_shelx_title ' t in P2(1)/c' 
_shelx_refln_list_code          4 
_shelx_F_calc_maximum      290.92 
_exptl_crystal_F_000      1272.00 
_reflns_d_resolution_high  0.7489 
 
loop_ 
 _symmetry_equiv_pos_as_xyz 
 'x, y, z' 
 '-x, y+1/2, -z+1/2' 
 '-x, -y, -z' 
 'x, -y-1/2, z-1/2' 
 
_cell_length_a    18.9139 
_cell_length_b    10.3201 
_cell_length_c    18.2145 
_cell_angle_alpha  90.000 
_cell_angle_beta  117.771 
_cell_angle_gamma  90.000 
 
_shelx_F_squared_multiplier     1.000 
 
loop_ 
 _refln_index_h 
 _refln_index_k 
 _refln_index_l 
 _refln_F_squared_calc 
 _refln_F_squared_meas 
 _refln_F_squared_sigma 
 _refln_observed_status 
   2   0   0    26912.64    28506.14    243.96 o 
   3   0   0     2408.28     2538.34     58.48 o 
   4   0   0     7634.54     7880.08    135.07 o 
   5   0   0      476.54      600.32      8.03 o 
   6   0   0     1282.30     1380.82     26.76 o 
   7   0   0      718.96      878.22     13.29 o 
   8   0   0      329.78      338.81      7.69 o 
   9   0   0      535.37      467.63      9.50 o 
  10   0   0     2621.49     2740.30     36.77 o 
  11   0   0        5.36        9.09      2.53 o 
  12   0   0      549.04      499.62     22.05 o 
  13   0   0       49.90       46.28      6.71 o 
  14   0   0       47.65       53.87      6.77 o 
  15   0   0     1085.40     1022.61     30.86 o 
  16   0   0        0.32       -3.33      4.74 o 
  17   0   0       93.91       94.16     12.66 o 
  18   0   0       67.52       61.68     11.96 o 
  19   0   0        0.00        0.06      6.12 o 
  20   0   0        0.03        3.08      6.58 o 
  21   0   0       39.02       59.69     12.04 o 
  22   0   0        2.95        0.91      7.15 o 
   1   1   0     8927.10     9512.14    107.16 o 
   2   1   0      117.08      132.42      2.21 o 
   3   1   0     1698.88     1851.56      9.34 o 
   4   1   0       61.80       78.51      2.27 o 
   5   1   0     2810.37     3017.26     19.78 o 
   6   1   0        2.60        0.81      0.77 o 
   7   1   0     1035.10     1073.63     12.68 o 
   8   1   0      207.24      220.18      4.45 o 
   9   1   0     2184.47     2337.67     31.51 o 
  10   1   0       31.64       25.97      2.21 o 
  11   1   0      198.32      213.97      6.69 o 
  12   1   0      216.17      234.33      6.56 o 
  13   1   0        6.36        5.74      2.45 o 
  14   1   0      655.17      642.86     12.93 o 
  15   1   0        5.03        4.33      3.14 o 
  16   1   0       25.41       26.88      5.34 o 
  17   1   0      207.16      206.38     11.28 o 
  18   1   0       28.31       28.99      6.10 o 
  19   1   0        3.86        9.51      4.46 o 
  20   1   0        7.96        7.76      4.53 o 
  21   1   0       22.63       25.51      6.63 o 
  22   1   0        5.62        1.00      4.96 o 
   0   2   0    24738.67    24691.05    621.08 o 
   1   2   0     2510.10     2705.65     18.41 o 
   2   2   0     8082.67     8826.09     54.13 o 
   3   2   0     4075.00     4365.04     24.66 o 
   4   2   0     3646.08     4063.69     18.59 o 
   5   2   0     1008.33     1108.38     12.82 o 
   6   2   0      128.99      164.48      3.47 o 
   7   2   0      585.53      574.41      6.56 o 
   8   2   0        4.17        2.44      1.12 o 
   9   2   0       44.00       51.44      2.92 o 
  10   2   0       11.90       21.34      2.53 o 
  11   2   0        4.37        1.32      1.65 o 
  12   2   0      846.52      837.04     24.33 o 
  13   2   0       37.70       39.46      3.82 o 
  14   2   0      840.33      827.41     14.68 o 
  15   2   0      181.13      181.63      8.56 o 
  16   2   0       54.81       58.74      7.23 o 
  17   2   0      376.29      371.45     14.67 o 
  18   2   0      196.55      179.55     11.43 o 
  19   2   0       12.46       13.79      5.05 o 
  20   2   0       14.78       18.29      5.47 o 
  21   2   0        0.17        1.97      4.63 o 
  22   2   0        2.66        1.88      5.28 o 
   1   3   0     5434.81     5713.75     46.57 o 
   2   3   0      863.98      862.33     10.01 o 
   3   3   0     6535.22     7154.40     60.45 o 
   4   3   0        2.54        1.62      0.91 o 
   5   3   0       11.73        5.31      1.62 o 
   6   3   0     5380.73     6139.45     34.04 o 
   7   3   0      116.13      198.76      4.31 o 
   8   3   0       27.45       32.64      2.28 o 
   9   3   0     1542.48     1634.84     15.37 o 
  10   3   0      145.74      121.70      4.81 o 
  11   3   0     1250.17     1232.36     14.63 o 
  12   3   0       72.22       69.11      4.50 o 
  13   3   0      765.88      744.10     12.46 o 
  14   3   0       86.12       77.24      5.70 o 
  15   3   0        1.46       -0.36      2.98 o 
  16   3   0      581.09      492.83     16.29 o 
  17   3   0       95.43       87.19      8.76 o 
  18   3   0       42.34       38.75      6.71 o 
  19   3   0       90.82       90.59      9.53 o 
  20   3   0      111.26      113.36     10.97 o 
  21   3   0       17.88       35.24      7.53 o 
   0   4   0     2046.64     2124.84     21.97 o 
   1   4   0      331.07      393.33      5.58 o 
   2   4   0        1.82        1.81      1.04 o 
   3   4   0        1.15        5.80      1.19 o 
   4   4   0     2677.38     2922.35     33.87 o 
   5   4   0     1688.56     1855.30     21.37 o 
   6   4   0     2024.12     2433.87     23.75 o 
   7   4   0      285.32      281.14      5.47 o 
   8   4   0      365.61      393.64      7.05 o 
   9   4   0      468.89      421.45      8.33 o 
  10   4   0       22.93       28.72      3.19 o 
  11   4   0      698.56      676.13     11.39 o 
  12   4   0       74.79       62.68      4.90 o 
  13   4   0        4.83        3.65      2.13 o 
  14   4   0       34.04       25.48      4.01 o 
  15   4   0      103.19       90.80      6.54 o 
  16   4   0        0.40        1.79      3.62 o 
  17   4   0        3.15        5.87      4.09 o 
  18   4   0        3.67        8.75      4.60 o 
  19   4   0        8.02        9.71      4.92 o 
  20   4   0       21.18       30.25      8.18 o 
  21   4   0        3.96        1.71      4.99 o 
   1   5   0      874.46      775.69     10.54 o 
   2   5   0     1756.00     1949.66     22.03 o 
   3   5   0      502.03      488.94      6.52 o 
   4   5   0     2876.63     3161.50     21.37 o 
   5   5   0      471.18      531.21      8.32 o 
   6   5   0      864.01      868.28     12.63 o 
   7   5   0       35.25       43.37      2.92 o 
   8   5   0      496.15      495.49      9.04 o 
   9   5   0      396.35      371.33      8.24 o 
  10   5   0      186.81      159.78      5.99 o 
  11   5   0        0.06        1.33      2.09 o 
  12   5   0      272.50      239.83      7.67 o 
  13   5   0       89.70       84.14      5.56 o 
  14   5   0       18.94       24.80      4.17 o 
  15   5   0       49.24       51.34      5.52 o 
  16   5   0      149.67      150.78      9.51 o 
  17   5   0       27.87       30.86      7.46 o 
  18   5   0        4.19        0.91      5.16 o 
  19   5   0       26.42       28.29      7.99 o 
  20   5   0       27.17       40.75      8.66 o 
   0   6   0        4.31        1.21      2.37 o 
   1   6   0       18.99       27.35      2.26 o 
   2   6   0      500.03      480.23      8.52 o 
   3   6   0      150.71      123.92      4.40 o 
   4   6   0      311.31      336.69      7.10 o 
   5   6   0      644.63      590.66      9.44 o 
   6   6   0      419.27      415.61      8.23 o 
   7   6   0       24.28       26.78      3.00 o 
   8   6   0      165.85      148.25      7.75 o 
   9   6   0      154.17      132.92      6.22 o 
  10   6   0      179.58      160.33      7.07 o 
  11   6   0       10.73        8.44      2.93 o 
  12   6   0       81.34       96.91      6.45 o 
  13   6   0      149.13      155.57      8.52 o 
  14   6   0       42.17       46.29      5.95 o 
  15   6   0      200.12      225.36     10.50 o 
  16   6   0       22.11       32.00      5.41 o 
  17   6   0       22.07       31.16      7.64 o 
  18   6   0       56.27       73.99     10.91 o 
  19   6   0        8.29        1.03      5.27 o 
  20   6   0       23.02       32.38     10.90 o 
   1   7   0        1.31        1.83      2.06 o 
   2   7   0      189.76      149.95      6.17 o 
   3   7   0       20.21       26.19      3.44 o 
   4   7   0       71.06       67.86      4.83 o 
   5   7   0      253.95      214.12      7.30 o 
   6   7   0       25.37       26.70      3.61 o 
   7   7   0      157.15      144.83      6.84 o 
   8   7   0     1689.19     1645.50     31.51 o 
   9   7   0       14.57       13.44      3.44 o 
  10   7   0       52.74       49.04      5.13 o 
  11   7   0       64.80       54.17      5.31 o 
  12   7   0      259.14      219.83      8.80 o 
  13   7   0       18.72       13.99      4.16 o 
  14   7   0        3.46        1.85      4.06 o 
  15   7   0       35.95       37.81      5.95 o 
  16   7   0        1.55        1.26      3.74 o 
  17   7   0        0.19        1.32      4.30 o 
  18   7   0        3.93        3.44      6.97 o 
  19   7   0        1.98        8.72      9.57 o 
   0   8   0      403.13      313.15     13.15 o 
   1   8   0     1051.03      986.40     15.73 o 
   2   8   0        0.35       -0.14      2.35 o 
   3   8   0     3543.41     3509.23     43.30 o 
   4   8   0      104.83      110.55      6.19 o 
   5   8   0       46.80       49.56      4.81 o 
   6   8   0      576.73      540.70     15.74 o 
   7   8   0      333.64      321.28     11.04 o 
   8   8   0      278.27      261.73     10.29 o 
   9   8   0      483.03      484.66     13.81 o 
  10   8   0        1.06       -0.14      2.84 o 
  11   8   0       10.63        6.09      4.53 o 
  12   8   0        7.70        3.96      3.72 o 
  13   8   0        9.62       14.18      5.04 o 
  14   8   0        0.33       -2.06      4.73 o 
  15   8   0        1.93        2.52      4.76 o 
  16   8   0       35.78       39.73      8.53 o 
  17   8   0        2.67       11.55      8.17 o 
  18   8   0       80.05       84.31     23.32 o 
   1   9   0      798.59      741.16     16.09 o 
   2   9   0      224.56      202.54      8.25 o 
   3   9   0       72.55       65.35      5.66 o 
   4   9   0      243.65      236.05      8.89 o 
   5   9   0        5.95        2.41      3.02 o 
   6   9   0      206.78      206.37      9.64 o 
   7   9   0      113.30      111.58      8.10 o 
   8   9   0      126.99      131.08      8.59 o 
   9   9   0        9.59        5.85      3.82 o 
  10   9   0       48.33       44.45      6.23 o 
  11   9   0       89.22       97.98      8.41 o 
  12   9   0        2.01        1.66      4.44 o 
  13   9   0       28.16       35.94      7.04 o 
  14   9   0       53.18       63.26     12.77 o 
  15   9   0        1.03        5.82      6.16 o 
  16   9   0       75.11       96.50     12.48 o 
   0  10   0        5.67        2.98      4.03 o 
   1  10   0        6.40        5.01      3.02 o 
   2  10   0       78.66       71.91      6.26 o 
   3  10   0        2.25       -0.18      2.81 o 
   4  10   0       10.79       13.40      3.77 o 
   5  10   0      586.57      545.81     15.57 o 
   6  10   0      220.93      227.68     10.65 o 
   7  10   0      146.34      134.68      9.34 o 
   8  10   0        0.02        1.37      3.73 o 
   9  10   0        0.63       -1.71      3.65 o 
  10  10   0       10.90       10.75      4.43 o 
  11  10   0        0.00        0.92      3.83 o 
  12  10   0        0.02        4.25      5.45 o 
  13  10   0       17.65       20.59      9.64 o 
  14  10   0        6.03       13.07      8.73 o 
  15  10   0       29.05       51.59     10.41 o 
   1  11   0        3.94        4.15      3.19 o 
   2  11   0      247.91      227.46      9.82 o 
   3  11   0       37.16       39.95      5.36 o 
   4  11   0      238.68      250.78     11.36 o 
   5  11   0       44.37       46.50      6.54 o 
   6  11   0      111.26      114.57      9.27 o 
   7  11   0       33.35       46.15      6.66 o 
   8  11   0        2.81        3.98      3.99 o 
   9  11   0       27.33       27.45      6.38 o 
  10  11   0        1.56        0.23      4.44 o 
  11  11   0        3.81        3.30      5.63 o 
  12  11   0        7.43       17.00      7.81 o 
  13  11   0        1.30       -5.65      6.45 o 
   0  12   0       17.50       15.95      6.19 o 
   1  12   0       10.27       17.07      4.28 o 
   2  12   0       20.12       24.12      4.95 o 
   3  12   0       66.14       69.44      7.82 o 
   4  12   0        8.89       11.27      4.56 o 
   5  12   0        0.01        5.26      4.11 o 
   6  12   0       11.62       16.12      4.96 o 
   7  12   0       24.31       29.84      6.93 o 
   8  12   0       41.06       53.52      9.06 o 
   9  12   0        6.16        7.76      5.62 o 
  10  12   0        2.08       -3.17      6.15 o 
   1  13   0       23.62       28.81      5.88 o 
   2  13   0        2.03        4.71      4.23 o 
   3  13   0        5.34        8.52      4.49 o 
   4  13   0        5.19        1.61      4.79 o 
   5  13   0        4.15        8.51      5.70 o 
   6  13   0        3.16        4.57      5.86 o 
   7  13   0       32.16       41.41      8.44 o 
 -22   1   1        1.83        3.25      5.17 o 
 -21   1   1        1.26        2.76      4.31 o 
 -20   1   1        2.56        3.24      4.39 o 
 -19   1   1        8.53        6.82      4.35 o 
 -18   1   1        6.36       11.39      4.54 o 
 -17   1   1       26.95       35.22      6.18 o 
 -16   1   1       36.44       39.55      6.16 o 
 -15   1   1      926.90      835.39     19.58 o 
 -14   1   1       24.19       20.18      3.83 o 
 -13   1   1        0.96        4.67      2.03 o 
 -12   1   1      328.99      299.27      7.11 o 
 -11   1   1     1683.90     1651.96     23.17 o 
 -10   1   1       83.78      111.54      3.68 o 
  -9   1   1       13.88        2.06      1.23 o 
  -8   1   1      355.07      373.31      6.88 o 
  -7   1   1        0.79        0.98      0.89 o 
  -6   1   1      476.90      501.59      6.69 o 
  -5   1   1      592.76      546.33      5.45 o 
  -4   1   1    17899.15    18966.41    193.43 o 
  -3   1   1     7578.58     7898.52     43.95 o 
  -2   1   1     7635.12     8307.99     21.97 o 
  -1   1   1    15215.87    15600.67    199.65 o 
   0   1   1     8672.66     9220.96    105.98 o 
   1   1   1      608.88      735.63      5.50 o 
   2   1   1      118.08      120.87      2.34 o 
   3   1   1       15.45       14.13      1.18 o 
   4   1   1     1020.72     1098.18      9.60 o 
   5   1   1      836.89      795.34      7.93 o 
   6   1   1     2035.37     2139.98     15.77 o 
   7   1   1     1330.46     1427.79     11.26 o 
   8   1   1       25.86       33.10      2.14 o 
   9   1   1     2379.58     2575.01     24.84 o 
  10   1   1       56.13       56.68      3.60 o 
  11   1   1      846.92      813.95     12.51 o 
  12   1   1       37.50       38.93      4.04 o 
  13   1   1      253.23      246.06      8.19 o 
  14   1   1      175.67      166.58      7.32 o 
  15   1   1      265.30      256.45     10.17 o 
  16   1   1       17.28       14.10      4.60 o 
  17   1   1      115.66      103.68      9.40 o 
  18   1   1        0.93       -0.52      3.54 o 
  19   1   1        5.22        8.80      4.61 o 
  20   1   1        2.72        7.15      4.67 o 
  21   1   1       75.34       67.27      9.40 o 
 -22   2   1       28.82       45.92      8.33 o 
 -21   2   1       14.38       15.72      5.53 o 
 -20   2   1        8.43       14.91      5.11 o 
 -19   2   1       34.40       38.66      6.76 o 
 -18   2   1      112.53      119.69     10.06 o 
 -17   2   1       97.49       99.29      9.10 o 
 -16   2   1      534.86      502.87     16.11 o 
 -15   2   1      108.61      100.32      6.95 o 
 -14   2   1        9.41        8.67      2.83 o 
 -13   2   1     1218.93     1144.87     14.51 o 
 -12   2   1      298.22      280.57      7.14 o 
 -11   2   1        2.24        1.89      1.55 o 
 -10   2   1      181.53      156.46      4.32 o 
  -9   2   1        0.00        2.03      1.17 o 
  -8   2   1       18.82       12.26      1.67 o 
  -7   2   1        9.26       11.70      1.41 o 
  -6   2   1        7.26        9.04      1.19 o 
  -5   2   1     2665.85     3029.93     20.20 o 
  -4   2   1     2958.49     3254.44     13.22 o 
  -3   2   1     4336.22     4785.63     19.02 o 
  -2   2   1     4220.41     4315.70     28.12 o 
  -1   2   1     4461.76     4749.29     36.50 o 
   0   2   1     3082.25     3222.77     21.78 o 
   1   2   1     3666.04     3880.91     38.26 o 
   2   2   1    12363.10    13810.33     89.30 o 
   3   2   1     1950.80     1997.99     11.42 o 
   4   2   1        7.84        9.52      1.39 o 
   5   2   1      769.12      677.28      7.80 o 
   6   2   1      636.08      661.82      9.46 o 
   7   2   1     1356.88     1422.24     12.74 o 
   8   2   1     2940.80     3201.40     20.23 o 
   9   2   1       18.85       18.45      2.31 o 
  10   2   1       27.31       24.06      2.75 o 
  11   2   1       74.25       59.81      3.98 o 
  12   2   1     1674.24     1633.77     26.71 o 
  13   2   1      262.08      254.28      8.38 o 
  14   2   1     1211.57     1191.69     24.74 o 
  15   2   1      312.64      317.29     11.43 o 
  16   2   1       28.85       27.51      5.86 o 
  17   2   1       46.68       45.91      7.17 o 
  18   2   1       27.61       25.47      5.77 o 
  19   2   1        0.48        1.33      4.17 o 
  20   2   1        6.49       15.82      5.52 o 
  21   2   1        6.30       14.30      5.88 o 
 -22   3   1        0.05        1.92      4.95 o 
 -21   3   1        0.48        4.37      4.50 o 
 -20   3   1        0.01        2.81      4.80 o 
 -19   3   1       39.25       57.27      7.93 o 
 -18   3   1       16.70       16.44      5.20 o 
 -17   3   1       11.85       11.16      4.37 o 
 -16   3   1        3.81        7.25      3.78 o 
 -15   3   1      637.86      586.65     13.04 o 
 -14   3   1       25.97       34.41      4.16 o 
 -13   3   1       58.87       64.82      4.52 o 
 -12   3   1       50.86       54.52      4.04 o 
 -11   3   1       49.60       46.22      3.56 o 
 -10   3   1       98.03       93.31      4.28 o 
  -9   3   1        1.36        0.82      1.17 o 
  -8   3   1      166.92      163.24      4.19 o 
  -7   3   1       28.63       52.66      2.85 o 
  -6   3   1       25.54       28.69      2.00 o 
  -5   3   1     1520.75     1684.12     13.67 o 
  -4   3   1      990.56     1069.48      8.30 o 
  -3   3   1       40.92       46.73      1.87 o 
  -2   3   1      257.44      284.17      4.54 o 
  -1   3   1       71.97       69.93      2.42 o 
   0   3   1     3005.00     3024.35     13.90 o 
   1   3   1     3259.35     3511.53     32.60 o 
   2   3   1     1800.07     1853.74     14.70 o 
   3   3   1      169.56      178.35      5.31 o 
   4   3   1      930.69     1095.16      9.86 o 
   5   3   1     2145.45     2423.30     15.94 o 
   6   3   1       44.88       56.39      2.44 o 
   7   3   1       64.84       69.31      3.91 o 
   8   3   1      991.79     1039.00     12.07 o 
   9   3   1      398.53      424.53      8.27 o 
  10   3   1       71.99       68.08      4.17 o 
  11   3   1       37.93       37.40      3.59 o 
  12   3   1       12.90       13.02      2.66 o 
  13   3   1       61.95       52.19      4.71 o 
  14   3   1       39.88       35.32      4.55 o 
  15   3   1      682.39      598.06     15.42 o 
  16   3   1        3.78       -1.36      2.95 o 
  17   3   1       35.37       43.82      7.02 o 
  18   3   1       27.45       40.51      7.14 o 
  19   3   1       51.58       57.01      8.21 o 
  20   3   1       36.68       39.97      7.43 o 
  21   3   1        1.86        4.25      5.13 o 
 -21   4   1       57.29       66.28      9.09 o 
 -20   4   1       75.58       81.99      9.74 o 
 -19   4   1        0.23       -0.16      3.92 o 
 -18   4   1      144.83      163.09     11.48 o 
 -17   4   1        1.23        1.84      4.81 o 
 -16   4   1        0.02        2.92      3.11 o 
 -15   4   1      175.66      191.94      8.03 o 
 -14   4   1       29.41       26.74      3.98 o 
 -13   4   1      170.43      171.00      6.36 o 
 -12   4   1      589.97      580.06     10.73 o 
 -11   4   1      382.59      370.53      9.20 o 
 -10   4   1     3740.36     3903.04     33.68 o 
  -9   4   1     1266.95     1349.08     18.91 o 
  -8   4   1       24.13       39.99      2.71 o 
  -7   4   1     3223.79     3589.50     32.04 o 
  -6   4   1       40.97       37.76      2.35 o 
  -5   4   1     1282.72     1357.63     12.65 o 
  -4   4   1      974.22     1093.38     10.09 o 
  -3   4   1     1149.93     1140.12     11.45 o 
  -2   4   1       24.21       31.61      2.16 o 
  -1   4   1     3906.26     4144.86     32.27 o 
   0   4   1      179.11      168.28      3.70 o 
   1   4   1      699.45      895.54      7.56 o 
   2   4   1    12281.85    13593.39    123.88 o 
   3   4   1      188.69      246.24      5.64 o 
   4   4   1     4888.42     5385.19     36.19 o 
   5   4   1     4777.35     5223.03     53.62 o 
   6   4   1     1018.83     1107.56     13.87 o 
   7   4   1        4.35        6.79      1.58 o 
   8   4   1     1769.18     1907.63     17.09 o 
   9   4   1       36.93       32.04      3.23 o 
  10   4   1      825.64      855.09     12.57 o 
  11   4   1      180.94      168.94      6.14 o 
  12   4   1        2.15        1.48      2.03 o 
  13   4   1        1.49        0.64      2.16 o 
  14   4   1       48.88       42.60      4.81 o 
  15   4   1        7.48        8.11      4.06 o 
  16   4   1       76.92       76.43      7.39 o 
  17   4   1       87.89       86.17      9.07 o 
  18   4   1       33.25       47.48      7.53 o 
  19   4   1        1.10        5.73      4.84 o 
  20   4   1       83.91       99.29     10.75 o 
 -21   5   1        8.71       11.13      6.63 o 
 -20   5   1        8.72        8.12      6.02 o 
 -19   5   1       97.41      121.33     12.85 o 
 -18   5   1        1.79        1.54      5.01 o 
 -17   5   1       12.93       10.44      5.32 o 
 -16   5   1      114.96      111.65      8.20 o 
 -15   5   1       22.00       31.95      4.60 o 
 -14   5   1       86.67       83.52      6.14 o 
 -13   5   1       28.51       28.18      4.05 o 
 -12   5   1       15.22       16.32      3.23 o 
 -11   5   1      669.11      606.15     16.10 o 
 -10   5   1       83.97       77.19      4.56 o 
  -9   5   1       70.76       88.09      4.53 o 
  -8   5   1      168.21      158.60      4.75 o 
  -7   5   1      153.18      146.19      4.75 o 
  -6   5   1       51.50       45.54      2.69 o 
  -5   5   1      645.32      652.29      8.09 o 
  -4   5   1      774.67      790.46      8.78 o 
  -3   5   1       73.81       65.13      4.11 o 
  -2   5   1      335.71      305.83      6.82 o 
  -1   5   1     1174.15     1245.93     12.47 o 
   0   5   1     3835.38     4489.59     40.24 o 
   1   5   1     2170.08     2359.96     20.57 o 
   2   5   1       57.98       41.95      2.37 o 
   3   5   1     2158.77     2336.90     32.54 o 
   4   5   1       29.10       22.10      2.00 o 
   5   5   1      178.38      169.87      4.49 o 
   6   5   1      781.73      907.96     11.05 o 
   7   5   1      167.94      175.86      5.54 o 
   8   5   1      228.57      243.11      6.70 o 
   9   5   1      548.67      529.99     10.49 o 
  10   5   1        1.98        2.19      2.09 o 
  11   5   1      730.03      673.97     17.59 o 
  12   5   1       18.15       21.25      3.39 o 
  13   5   1        2.79        3.70      2.71 o 
  14   5   1        5.24        4.41      2.94 o 
  15   5   1       23.59       33.58      4.89 o 
  16   5   1       39.06       40.44      6.15 o 
  17   5   1        3.77        0.77      4.15 o 
  18   5   1       33.86       45.00      8.46 o 
  19   5   1       33.27       55.97     11.36 o 
  20   5   1        1.96        0.78      7.75 o 
 -20   6   1        5.51        3.14      5.69 o 
 -19   6   1        2.88        7.41      6.09 o 
 -18   6   1        0.06        1.83      5.38 o 
 -17   6   1       19.58       18.36      5.34 o 
 -16   6   1       39.84       49.78      7.07 o 
 -15   6   1      231.21      229.19     10.39 o 
 -14   6   1        0.37       -2.72      2.72 o 
 -13   6   1       96.65       98.41      7.38 o 
 -12   6   1        5.68        1.16      2.48 o 
 -11   6   1      534.25      528.61     12.12 o 
 -10   6   1      152.19      153.45      6.80 o 
  -9   6   1      901.78      898.25     16.61 o 
  -8   6   1      271.46      282.14      7.23 o 
  -7   6   1      614.04      595.18      9.92 o 
  -6   6   1       29.11       41.10      3.36 o 
  -5   6   1       40.96       36.67      3.10 o 
  -4   6   1      125.88      150.32      4.93 o 
  -3   6   1      267.14      205.26      5.49 o 
  -2   6   1       13.38       13.81      1.95 o 
  -1   6   1        1.47       12.40      1.92 o 
   0   6   1      620.08      637.01     10.77 o 
   1   6   1        5.39       10.54      1.81 o 
   2   6   1       71.85      103.53      4.02 o 
   3   6   1       24.87       21.95      2.45 o 
   4   6   1      174.82      194.14      5.58 o 
   5   6   1      432.59      362.99      7.58 o 
   6   6   1       97.32       97.30      4.54 o 
   7   6   1       40.52       42.87      4.05 o 
   8   6   1        0.42       -0.11      2.17 o 
   9   6   1      126.04      113.83      6.21 o 
  10   6   1      213.02      177.82      7.47 o 
  11   6   1      252.20      234.69      8.55 o 
  12   6   1        5.94        6.87      2.96 o 
  13   6   1       13.46       15.54      3.80 o 
  14   6   1        0.86        0.48      3.64 o 
  15   6   1       53.11       57.15      6.70 o 
  16   6   1        2.67        7.05      4.84 o 
  17   6   1        2.83       -2.78      7.84 o 
  18   6   1        0.67        0.60      6.77 o 
  19   6   1        2.16        5.98      8.03 o 
 -19   7   1       30.79       44.92      9.28 o 
 -18   7   1        0.30        0.37      5.10 o 
 -17   7   1      114.43      103.51     10.18 o 
 -16   7   1       15.08       16.16      4.79 o 
 -15   7   1       11.97       20.88      4.97 o 
 -14   7   1      603.40      578.56     16.02 o 
 -13   7   1       19.49       26.88      5.65 o 
 -12   7   1      218.19      216.63      8.69 o 
 -11   7   1       17.47       19.08      3.75 o 
 -10   7   1      401.38      414.88     11.04 o 
  -9   7   1     2052.53     2013.65     22.77 o 
  -8   7   1      517.32      494.86     11.35 o 
  -7   7   1      776.02      743.31     12.73 o 
  -6   7   1      266.10      275.32      7.34 o 
  -5   7   1       90.74       89.39      5.37 o 
  -4   7   1       95.43       79.55      5.11 o 
  -3   7   1      314.75      318.98      8.57 o 
  -2   7   1        0.44       -1.51      1.71 o 
  -1   7   1      841.61      769.28     12.89 o 
   0   7   1      481.27      483.84     10.33 o 
   1   7   1     2010.05     2023.99     20.64 o 
   2   7   1      732.57      677.40     12.18 o 
   3   7   1      771.97      711.42     12.53 o 
   4   7   1     1070.80      979.51     34.99 o 
   5   7   1       63.23       52.79      4.58 o 
   6   7   1      322.02      317.45     11.25 o 
   7   7   1      781.62      734.06     17.17 o 
   8   7   1        3.57        5.14      2.94 o 
   9   7   1       91.66       86.67      6.09 o 
  10   7   1      104.19      100.72      6.53 o 
  11   7   1        0.21       -0.35      2.57 o 
  12   7   1        0.22        0.86      2.78 o 
  13   7   1       83.75       84.77      7.78 o 
  14   7   1       47.77       57.70      6.87 o 
  15   7   1        7.58        3.82      3.81 o 
  16   7   1        1.38        3.62      4.41 o 
  17   7   1        0.81        9.57      7.30 o 
  18   7   1       18.61       23.69      9.88 o 
 -18   8   1       14.11       20.40      7.48 o 
 -17   8   1       26.89       35.26      8.74 o 
 -16   8   1       32.75       36.83      7.60 o 
 -15   8   1      110.51      103.61     10.14 o 
 -14   8   1        3.15        0.59      3.95 o 
 -13   8   1       78.29       79.73     10.00 o 
 -12   8   1        1.16        3.34      4.01 o 
 -11   8   1       45.11       46.96      6.04 o 
 -10   8   1      158.97      168.77      9.02 o 
  -9   8   1       68.59       76.31      6.91 o 
  -8   8   1      170.71      159.22      8.43 o 
  -7   8   1     1838.87     1831.79     25.06 o 
  -6   8   1       58.92       53.91      5.02 o 
  -5   8   1      357.81      321.52     12.05 o 
  -4   8   1        9.89        9.04      3.09 o 
  -3   8   1      512.29      459.19     17.56 o 
  -2   8   1       99.86       85.60      5.71 o 
  -1   8   1      155.87      133.62      6.46 o 
   0   8   1      414.83      391.78     10.08 o 
   1   8   1       32.04       28.90      4.02 o 
   2   8   1       29.95       33.48      4.21 o 
   3   8   1      210.28      189.34      8.21 o 
   4   8   1      185.38      168.24      7.13 o 
   5   8   1       10.54       11.55      3.19 o 
   6   8   1      191.30      191.01      8.81 o 
   7   8   1      248.96      241.33      9.80 o 
   8   8   1      119.07      105.35      7.59 o 
   9   8   1        1.51       -0.29      3.13 o 
  10   8   1        2.68        5.70      3.28 o 
  11   8   1       15.38       12.61      4.24 o 
  12   8   1        5.37        4.37      3.61 o 
  13   8   1        6.58       13.46      5.30 o 
  14   8   1        0.06       -3.70      4.62 o 
  15   8   1       20.40       20.25      6.76 o 
  16   8   1        0.25        0.25      5.40 o 
  17   8   1        0.13        0.53      7.15 o 
 -17   9   1        0.00        5.51      8.41 o 
 -16   9   1        5.84       10.99     10.66 o 
 -15   9   1        7.64       12.63      5.45 o 
 -14   9   1       10.14       20.37      6.07 o 
 -13   9   1       25.18       27.83      7.56 o 
 -12   9   1       31.89       28.46      6.43 o 
 -11   9   1      214.62      221.60     10.67 o 
 -10   9   1       31.75       30.43      5.62 o 
  -9   9   1        8.30        7.14      4.00 o 
  -8   9   1       90.75       96.07      7.87 o 
  -7   9   1       19.25       23.43      4.81 o 
  -6   9   1      207.34      191.40      8.36 o 
  -5   9   1      630.16      572.53     13.31 o 
  -4   9   1       94.10       81.81      6.31 o 
  -3   9   1       25.96       33.22      4.59 o 
  -2   9   1      609.72      596.10     13.38 o 
  -1   9   1      529.29      511.32     13.69 o 
   0   9   1      191.83      192.38      8.13 o 
   1   9   1      237.03      207.62      8.23 o 
   2   9   1      156.27      150.39      7.37 o 
   3   9   1       70.51       65.97      5.67 o 
   4   9   1      164.45      166.43      7.69 o 
   5   9   1        4.87        3.73      3.35 o 
   6   9   1      496.78      502.50     14.37 o 
   7   9   1        0.76        2.50      3.34 o 
   8   9   1       37.56       44.41      6.07 o 
   9   9   1       46.88       53.94      6.51 o 
  10   9   1        2.57        3.86      3.98 o 
  11   9   1        2.21        2.10      4.37 o 
  12   9   1        2.62        0.78      4.22 o 
  13   9   1       30.16       29.58      8.02 o 
  14   9   1       33.13       35.90      8.46 o 
  15   9   1       27.15       29.36     10.63 o 
  16   9   1       11.00       14.83      7.39 o 
 -15  10   1       59.66       86.84     12.34 o 
 -14  10   1        0.19        1.08      5.93 o 
 -13  10   1       43.56       49.20      9.28 o 
 -12  10   1       11.48       15.74      5.65 o 
 -11  10   1        1.75        4.81      4.81 o 
 -10  10   1      270.20      282.58     12.26 o 
  -9  10   1       28.47       23.46      5.38 o 
  -8  10   1       11.91       20.11      4.84 o 
  -7  10   1        0.02       -2.90      2.90 o 
  -6  10   1       85.19       79.52      7.63 o 
  -5  10   1      152.91      147.40      8.13 o 
  -4  10   1      125.43      133.31      7.82 o 
  -3  10   1      261.33      239.04      9.35 o 
  -2  10   1        3.00        1.49      2.86 o 
  -1  10   1      529.28      513.36     13.21 o 
   0  10   1        1.08        2.02      2.77 o 
   1  10   1        4.09        2.50      2.90 o 
   2  10   1        3.95        0.80      2.84 o 
   3  10   1       12.91       15.49      3.78 o 
   4  10   1       52.03       60.86      6.63 o 
   5  10   1      594.61      548.32     15.71 o 
   6  10   1       92.11       84.30      7.73 o 
   7  10   1      255.46      251.06     11.27 o 
   8  10   1       29.19       27.10      5.36 o 
   9  10   1       28.53       39.26      7.03 o 
  10  10   1      121.86      121.64     10.87 o 
  11  10   1        0.05        4.25      4.42 o 
  12  10   1       42.03       47.14      9.89 o 
  13  10   1       10.01       11.21      6.94 o 
  14  10   1        2.01        1.36      6.40 o 
 -13  11   1       16.55       21.60     10.73 o 
 -12  11   1       12.76       13.55      7.25 o 
 -11  11   1        0.11        0.38      4.58 o 
 -10  11   1       18.38       17.18      5.01 o 
  -9  11   1       23.52       38.72      6.40 o 
  -8  11   1        2.67        2.09      3.94 o 
  -7  11   1        7.57       12.33      4.62 o 
  -6  11   1       14.78       14.40      4.71 o 
  -5  11   1        8.05       12.80      4.56 o 
  -4  11   1       19.52       15.65      4.22 o 
  -3  11   1       34.80       32.24      5.13 o 
  -2  11   1       53.60       53.37      6.00 o 
  -1  11   1      117.68      119.62      8.11 o 
   0  11   1       21.03       21.35      4.44 o 
   1  11   1        0.51        4.39      3.45 o 
   2  11   1       56.87       61.78      6.31 o 
   3  11   1        5.09        2.41      3.82 o 
   4  11   1       11.48       25.45      5.49 o 
   5  11   1       50.95       45.68      6.55 o 
   6  11   1      109.49      136.16     11.20 o 
   7  11   1       25.56       27.58      6.21 o 
   8  11   1       95.47      105.90     10.54 o 
   9  11   1        7.31        6.56      5.13 o 
  10  11   1       71.01       90.07     10.45 o 
  11  11   1       21.40       24.26      8.23 o 
  12  11   1        2.25        5.40      6.99 o 
 -11  12   1      143.80      165.51     16.32 o 
 -10  12   1       25.71       29.79      9.19 o 
  -9  12   1        3.46        5.43      5.50 o 
  -8  12   1       67.57       88.73      8.96 o 
  -7  12   1        4.61        5.33      4.23 o 
  -6  12   1        2.58        3.70      3.84 o 
  -5  12   1       17.96       25.41      5.58 o 
  -4  12   1        7.41       12.50      4.69 o 
  -3  12   1       31.60       30.06      5.18 o 
  -2  12   1        6.83        8.13      3.69 o 
  -1  12   1       57.28       55.46      6.31 o 
   0  12   1        3.15        6.24      3.76 o 
   1  12   1       20.00       23.81      4.78 o 
   2  12   1       53.65       68.25      7.73 o 
   3  12   1      121.30      133.70     10.09 o 
   4  12   1      105.47      112.77     10.77 o 
   5  12   1      102.04      113.57     11.06 o 
   6  12   1        7.62        7.15      4.86 o 
   7  12   1       93.59      111.64     11.41 o 
   8  12   1       38.44       43.38      7.78 o 
   9  12   1        5.36       14.00      6.19 o 
  10  12   1       16.72       16.55      6.64 o 
  -7  13   1       45.20       42.50      8.44 o 
  -6  13   1       26.27       40.93      7.24 o 
  -5  13   1        2.25        8.08      4.64 o 
  -4  13   1       62.73       69.02      8.33 o 
  -3  13   1       12.99        9.55      4.60 o 
  -2  13   1        9.41       14.12      4.56 o 
  -1  13   1        2.13        7.10      4.05 o 
   0  13   1        0.13        3.63      3.81 o 
   1  13   1       34.96       42.19      7.69 o 
   2  13   1        7.60       11.06      5.66 o 
   3  13   1       40.80       55.86      8.55 o 
   4  13   1       40.52       42.90      7.97 o 
   5  13   1       12.38       24.45      6.74 o 
   6  13   1       46.86       44.73      8.52 o 
 -23   0   2       25.93       32.93     10.48 o 
 -22   0   2      162.51      196.98     18.81 o 
 -21   0   2        0.31       -0.60      7.18 o 
 -20   0   2       11.27       24.56      8.24 o 
 -19   0   2        0.90       -0.35      5.02 o 
 -18   0   2        0.07        0.16      4.85 o 
 -17   0   2       39.96       37.25      8.66 o 
 -16   0   2     1425.76     1327.15     35.73 o 
 -15   0   2      586.46      541.71     22.19 o 
 -14   0   2     2674.18     2672.20     46.64 o 
 -13   0   2     1711.65     1639.69     42.55 o 
 -12   0   2       71.80       67.45      4.95 o 
 -11   0   2       84.93       67.31      4.60 o 
 -10   0   2      642.32      733.75     13.57 o 
  -9   0   2      172.34      179.31      5.92 o 
  -8   0   2    10450.19    11383.96    180.58 o 
  -7   0   2     1853.39     1854.43     18.52 o 
  -6   0   2    51666.08    53108.86    738.36 o 
  -5   0   2    45932.39    47108.51    667.24 o 
  -4   0   2    47471.05    48069.80    511.30 o 
  -3   0   2      811.74      827.60      8.96 o 
  -2   0   2      224.56      232.59      6.06 o 
  -1   0   2      397.35      485.84      7.19 o 
   0   0   2     3558.85     3976.25     18.98 o 
   1   0   2    10559.27    10958.70     87.59 o 
   2   0   2      734.22      791.71      7.61 o 
   3   0   2     4171.00     4676.99     55.58 o 
   4   0   2     3954.34     4208.68     48.16 o 
   5   0   2      167.66      168.41      4.69 o 
   6   0   2      782.68      832.87     12.95 o 
   7   0   2      242.26      231.40      6.20 o 
   8   0   2       23.06       15.02      2.68 o 
   9   0   2      642.75      611.02     14.76 o 
  10   0   2        4.85        4.78      2.24 o 
  11   0   2      677.36      702.78     17.64 o 
  12   0   2      131.04      139.44      9.03 o 
  13   0   2      944.30      909.08     21.77 o 
  14   0   2       30.71       34.25      6.19 o 
  15   0   2       41.31       57.94      7.99 o 
  16   0   2       17.12        8.78      6.12 o 
  17   0   2       13.47        8.24      6.30 o 
  18   0   2        1.53       -0.64      5.45 o 
  19   0   2       63.91       60.52     11.58 o 
  20   0   2      130.93      148.50     17.51 o 
  21   0   2        5.50        7.02      7.74 o 
 -23   1   2        9.13       13.88      6.27 o 
 -22   1   2       18.85       20.12      6.15 o 
 -21   1   2      122.09      140.53     11.73 o 
 -20   1   2        1.47        6.07      4.49 o 
 -19   1   2       28.24       25.77      5.87 o 
 -18   1   2       49.48       51.31      6.95 o 
 -17   1   2        4.11        4.50      3.52 o 
 -16   1   2      302.85      260.13     11.79 o 
 -15   1   2      169.22      162.37      9.26 o 
 -14   1   2      755.13      727.03     14.40 o 
 -13   1   2      336.83      299.58      9.24 o 
 -12   1   2        1.74        2.60      1.58 o 
 -11   1   2      525.95      514.91      7.68 o 
 -10   1   2      438.19      478.68      9.07 o 
  -9   1   2     1693.59     1702.13     22.93 o 
  -8   1   2     1872.80     2223.46     29.60 o 
  -7   1   2     5287.50     5898.48     61.19 o 
  -6   1   2      403.81      492.67      6.11 o 
  -5   1   2    18990.31    19971.44    179.13 o 
  -4   1   2     7554.45     8066.40     77.56 o 
  -3   1   2     4618.57     4841.15     45.69 o 
  -2   1   2     6452.68     6823.55     49.29 o 
  -1   1   2     2578.38     2804.23     18.69 o 
   1   1   2     1478.26     1512.12     10.16 o 
   2   1   2    19425.87    20772.63     80.32 o 
   3   1   2      778.85      832.72      7.86 o 
   4   1   2     1005.35      994.75      8.66 o 
   5   1   2      381.99      405.13      6.53 o 
   6   1   2       45.55       36.06      2.40 o 
   7   1   2     4084.20     4698.67     38.60 o 
   8   1   2     1315.29     1311.64     15.28 o 
   9   1   2        2.79        2.70      1.50 o 
  10   1   2      111.91      111.92      4.59 o 
  11   1   2      329.75      322.86      7.63 o 
  12   1   2      915.55      883.63     14.93 o 
  13   1   2     2276.04     2275.26     25.36 o 
  14   1   2        2.81        5.74      2.83 o 
  15   1   2      229.50      213.62      8.66 o 
  16   1   2       28.53       23.73      5.64 o 
  17   1   2        1.81        2.20      3.83 o 
  18   1   2        0.00       -1.92      3.80 o 
  19   1   2        3.33        7.54      4.14 o 
  20   1   2        6.20       12.04      5.17 o 
  21   1   2       24.91       28.99      7.51 o 
 -22   2   2        5.99       -1.05      4.69 o 
 -21   2   2        0.39        6.34      4.30 o 
 -20   2   2       65.96       72.40      8.75 o 
 -19   2   2        0.40       -1.24      3.41 o 
 -18   2   2      109.75      110.66      9.61 o 
 -17   2   2       18.98       24.59      5.40 o 
 -16   2   2        9.99        2.07      3.58 o 
 -15   2   2        3.44        2.18      2.79 o 
 -14   2   2     1355.26     1328.71     25.86 o 
 -13   2   2        3.32        3.55      1.98 o 
 -12   2   2      208.10      186.90      5.72 o 
 -11   2   2      794.06      819.93     10.14 o 
 -10   2   2     1818.62     1963.31     17.40 o 
  -9   2   2      156.66      207.06      4.63 o 
  -8   2   2     7788.86     8920.45     87.73 o 
  -7   2   2     1314.09     1385.21     20.01 o 
  -6   2   2      159.27      203.93      3.81 o 
  -5   2   2        2.48        0.92      0.76 o 
  -4   2   2      256.53      244.83      3.85 o 
  -3   2   2       10.82       12.04      1.04 o 
  -2   2   2     1443.82     1569.90      8.76 o 
  -1   2   2      172.82      210.96      3.32 o 
   0   2   2       16.30       21.93      1.24 o 
   1   2   2     4947.53     5531.78     40.16 o 
   2   2   2    25615.60    27252.42    211.36 o 
   3   2   2      142.46      135.52      3.33 o 
   4   2   2     1937.67     2198.71     13.73 o 
   5   2   2      125.89      136.38      3.89 o 
   6   2   2     1295.66     1527.11     13.00 o 
   7   2   2     1446.77     1566.51     13.92 o 
   8   2   2       24.90       23.10      2.49 o 
   9   2   2      213.04      234.34      6.72 o 
  10   2   2      370.12      352.96      7.85 o 
  11   2   2       86.62       95.37      5.52 o 
  12   2   2        4.38        6.80      2.40 o 
  13   2   2      329.25      322.90      9.63 o 
  14   2   2      178.49      182.12      7.86 o 
  15   2   2      134.37      117.67      8.10 o 
  16   2   2        1.45        1.71      3.27 o 
  17   2   2       98.55       98.30     10.18 o 
  18   2   2       10.12       13.24      4.83 o 
  19   2   2       16.15       16.32      5.70 o 
  20   2   2        1.33        4.31      4.85 o 
  21   2   2        1.69       -1.81      6.09 o 
 -22   3   2       71.58       84.15     10.21 o 
 -21   3   2        5.27       12.78      5.29 o 
 -20   3   2       22.53       21.75      5.72 o 
 -19   3   2       90.04      105.26      9.96 o 
 -18   3   2       41.64       39.60      6.56 o 
 -17   3   2      202.84      194.21     10.83 o 
 -16   3   2        3.88        4.77      3.06 o 
 -15   3   2       26.98       29.93      4.66 o 
 -14   3   2       74.35       60.58      5.03 o 
 -13   3   2       18.88       15.46      3.00 o 
 -12   3   2      537.22      484.03     12.50 o 
 -11   3   2      578.05      555.70     10.07 o 
 -10   3   2     1047.98     1203.07     17.52 o 
  -9   3   2     2807.33     3053.61     48.38 o 
  -8   3   2     1808.93     1864.94     19.79 o 
  -7   3   2    11101.58    12740.15     86.16 o 
  -6   3   2      832.22      777.06      9.33 o 
  -5   3   2       24.89       32.40      1.87 o 
  -4   3   2      649.46      658.88      6.48 o 
  -3   3   2      645.02      643.28      8.76 o 
  -2   3   2      242.26      243.23      4.34 o 
  -1   3   2     1032.07     1160.96      8.89 o 
   0   3   2     2502.44     2626.34     18.89 o 
   1   3   2     7479.33     7863.03     91.03 o 
   2   3   2      406.38      519.36      7.03 o 
   3   3   2    15678.45    17456.05    106.36 o 
   4   3   2      208.07      178.35      3.79 o 
   5   3   2      281.99      329.77      6.20 o 
   6   3   2       92.34       71.24      3.47 o 
   7   3   2      679.15      789.79     10.37 o 
   8   3   2      207.29      168.41      5.29 o 
   9   3   2      300.41      261.98      6.74 o 
  10   3   2       26.19       28.63      3.19 o 
  11   3   2      961.41      920.71     13.40 o 
  12   3   2        3.80        4.04      2.28 o 
  13   3   2        6.99        4.19      2.85 o 
  14   3   2       61.74       58.07      5.67 o 
  15   3   2       17.37       23.55      4.57 o 
  16   3   2       16.53       25.56      5.00 o 
  17   3   2        0.32        1.05      4.01 o 
  18   3   2        1.14        1.68      4.22 o 
  19   3   2       45.60       59.12      8.52 o 
  20   3   2       28.29       21.48      6.61 o 
 -22   4   2       10.67       24.95      7.00 o 
 -21   4   2       11.47       21.26      6.25 o 
 -20   4   2        0.45       -0.45      3.99 o 
 -19   4   2        4.41        9.80      4.80 o 
 -18   4   2       11.27        9.26      5.50 o 
 -17   4   2        0.01       -2.54      3.47 o 
 -16   4   2        6.37        3.05      3.31 o 
 -15   4   2      320.67      293.18      9.64 o 
 -14   4   2      350.54      301.14      9.32 o 
 -13   4   2      123.41      127.44      6.24 o 
 -12   4   2      292.55      278.68      7.47 o 
 -11   4   2      253.51      230.49      6.60 o 
 -10   4   2     1034.47     1088.11     11.71 o 
  -9   4   2      490.39      556.72      8.61 o 
  -8   4   2     1612.73     1813.92     19.38 o 
  -7   4   2       51.90       61.55      2.91 o 
  -6   4   2        3.69        3.08      1.19 o 
  -5   4   2      120.36      137.19      3.51 o 
  -4   4   2       22.26       22.39      1.65 o 
  -3   4   2        0.54        1.38      0.99 o 
  -2   4   2      184.68      228.09      4.70 o 
  -1   4   2        0.04        1.25      1.11 o 
   0   4   2     1892.99     2025.09     19.59 o 
   1   4   2       77.22       74.57      2.68 o 
   2   4   2      557.42      593.65      8.16 o 
   3   4   2     1691.72     1790.11     18.59 o 
   4   4   2      878.95      923.99      9.03 o 
   5   4   2      151.75      156.34      4.12 o 
   6   4   2     5539.46     6589.25     40.37 o 
   7   4   2      169.72      165.48      5.33 o 
   8   4   2       14.42       16.15      2.46 o 
   9   4   2      251.74      247.61      6.89 o 
  10   4   2       19.10       16.43      2.80 o 
  11   4   2        0.34       -1.66      1.81 o 
  12   4   2      500.78      487.55     10.62 o 
  13   4   2        7.30       11.10      3.05 o 
  14   4   2       15.36       16.87      3.82 o 
  15   4   2       93.60       98.14      7.98 o 
  16   4   2       28.77       30.23      5.48 o 
  17   4   2        0.71        1.33      4.13 o 
  18   4   2      114.53      134.21     11.34 o 
  19   4   2        0.01        0.15      5.35 o 
  20   4   2        7.75        7.06      6.40 o 
 -21   5   2       50.91       59.05     10.57 o 
 -20   5   2       17.03       21.02      9.42 o 
 -19   5   2       42.27       54.73      9.41 o 
 -18   5   2        4.43       11.37      5.63 o 
 -17   5   2       63.72       64.44      8.02 o 
 -16   5   2       17.47       22.65      4.71 o 
 -15   5   2      312.44      274.75      9.65 o 
 -14   5   2      386.65      363.62     10.43 o 
 -13   5   2        2.79        1.04      2.18 o 
 -12   5   2       83.78       93.53      5.21 o 
 -11   5   2     1613.83     1617.23     68.49 o 
 -10   5   2      108.39       92.10      4.69 o 
  -9   5   2     1449.19     1504.11     17.54 o 
  -8   5   2        0.13       -0.92      1.29 o 
  -7   5   2      804.38      708.98      8.98 o 
  -6   5   2     1076.61     1098.29     10.54 o 
  -5   5   2     1073.08     1109.05     11.36 o 
  -4   5   2     1621.98     1709.48     14.34 o 
  -3   5   2       44.70       36.79      2.64 o 
  -2   5   2        6.82       14.59      1.90 o 
  -1   5   2      502.35      496.59      7.35 o 
   0   5   2     7979.58     9114.88     77.77 o 
   1   5   2        9.84        8.06      1.52 o 
   2   5   2      388.06      520.19      6.90 o 
   3   5   2        0.03       -0.97      1.04 o 
   4   5   2      161.95      159.94      4.36 o 
   5   5   2      562.54      527.60      7.70 o 
   6   5   2     1074.48     1234.82     11.86 o 
   7   5   2       64.14       64.40      3.97 o 
   8   5   2     1094.43     1101.85     24.42 o 
   9   5   2      295.43      280.27      7.65 o 
  10   5   2       49.48       53.66      4.40 o 
  11   5   2       57.56       60.56      4.79 o 
  12   5   2       11.71       23.49      3.61 o 
  13   5   2      126.88      120.87      6.60 o 
  14   5   2      128.39      132.72      8.54 o 
  15   5   2        4.57        4.72      4.26 o 
  16   5   2        1.31        3.25      3.51 o 
  17   5   2      145.06      167.92     14.82 o 
  18   5   2       14.25       24.36      9.45 o 
  19   5   2       62.73       82.94     19.43 o 
 -20   6   2       63.60       86.40     11.95 o 
 -19   6   2        1.21        0.08      4.77 o 
 -18   6   2       47.72       71.81      8.92 o 
 -17   6   2        9.05        6.68      4.67 o 
 -16   6   2        0.99        0.17      3.87 o 
 -15   6   2       11.12        4.61      3.58 o 
 -14   6   2      268.05      234.23     10.03 o 
 -13   6   2        0.17        1.34      2.81 o 
 -12   6   2       29.15       26.31      3.88 o 
 -11   6   2      187.79      170.86      7.19 o 
 -10   6   2       63.30       55.74      4.74 o 
  -9   6   2      286.53      284.71      8.33 o 
  -8   6   2      924.53      913.59     12.53 o 
  -7   6   2      272.48      254.77      6.69 o 
  -6   6   2      131.97      141.50      5.03 o 
  -5   6   2      697.43      672.38     10.10 o 
  -4   6   2      256.59      266.23      6.37 o 
  -3   6   2        9.84        5.72      1.74 o 
  -2   6   2     1603.88     1719.83     15.99 o 
  -1   6   2      201.17      243.40      5.69 o 
   0   6   2     2461.66     2722.68     32.50 o 
   1   6   2        3.93        4.17      1.34 o 
   2   6   2      101.95       83.81      3.39 o 
   3   6   2      842.33      787.83      9.22 o 
   4   6   2     1027.38      983.02     11.55 o 
   5   6   2       85.95       65.10      3.52 o 
   6   6   2       55.64       65.38      4.60 o 
   7   6   2     1396.82     1378.84     27.45 o 
   8   6   2      362.00      310.51      8.97 o 
   9   6   2      532.98      544.10     12.94 o 
  10   6   2     1069.24     1004.85     18.34 o 
  11   6   2       19.45       23.49      3.91 o 
  12   6   2        9.88        6.90      3.04 o 
  13   6   2       68.58       72.16      6.25 o 
  14   6   2       23.35       28.58      5.34 o 
  15   6   2        5.26        3.40      4.23 o 
  16   6   2        6.12        4.94      5.44 o 
  17   6   2        6.37       13.36      6.51 o 
  18   6   2        6.97       12.22      8.60 o 
  19   6   2        0.04        3.86      8.24 o 
 -20   7   2        0.00        1.41      7.81 o 
 -19   7   2        3.60       17.32      6.74 o 
 -18   7   2        0.19       -0.10      4.19 o 
 -17   7   2        2.11        5.32      4.32 o 
 -16   7   2       15.56        6.38      4.16 o 
 -15   7   2        1.67       -0.16      3.51 o 
 -14   7   2       71.84       71.54      7.16 o 
 -13   7   2      197.55      172.50      9.19 o 
 -12   7   2      367.35      353.99     13.26 o 
 -11   7   2      284.12      263.29      9.36 o 
 -10   7   2       23.20       27.08      4.11 o 
  -9   7   2       11.06       10.97      3.38 o 
  -8   7   2        1.99        2.11      2.33 o 
  -7   7   2       80.43       72.39      4.59 o 
  -6   7   2      323.79      302.12      8.52 o 
  -5   7   2       30.36       24.03      3.36 o 
  -4   7   2      113.17       99.22      5.42 o 
  -3   7   2       99.76      106.04      5.53 o 
  -2   7   2      301.65      322.86      8.66 o 
  -1   7   2     1134.24     1132.83     17.74 o 
   0   7   2      844.26      879.94     15.91 o 
   1   7   2        7.46        9.18      2.56 o 
   2   7   2        2.20        2.36      1.98 o 
   3   7   2       10.93       11.55      2.85 o 
   4   7   2        2.10        3.33      2.15 o 
   5   7   2       70.39       62.80      5.40 o 
   6   7   2      173.12      167.81      7.79 o 
   7   7   2      719.44      705.65     19.18 o 
   8   7   2      151.30      143.31      6.90 o 
   9   7   2      135.51      146.54      7.34 o 
  10   7   2      246.86      233.76      8.74 o 
  11   7   2       38.94       44.43      5.19 o 
  12   7   2       61.26       59.69      5.89 o 
  13   7   2        5.46        5.09      3.71 o 
  14   7   2       14.49       20.02      5.52 o 
  15   7   2       11.85       11.08      5.86 o 
  16   7   2        0.93       10.82      6.09 o 
  17   7   2        7.13       12.58      6.75 o 
  18   7   2       40.93       48.71     12.60 o 
 -19   8   2       29.88       45.13     11.21 o 
 -18   8   2        0.42       -3.24      5.39 o 
 -17   8   2        2.68        5.17      5.71 o 
 -16   8   2       68.56       73.97      9.18 o 
 -15   8   2       80.25       82.73      9.31 o 
 -14   8   2        3.07        6.00      4.76 o 
 -13   8   2      414.78      412.77     15.77 o 
 -12   8   2       18.34       17.25      7.49 o 
 -11   8   2       79.72       97.23      7.68 o 
 -10   8   2       31.17       33.93      5.13 o 
  -9   8   2     1094.01     1061.22     19.72 o 
  -8   8   2      469.03      466.64     13.28 o 
  -7   8   2        1.56        1.66      2.99 o 
  -6   8   2      144.12      139.02      7.00 o 
  -5   8   2     2473.95     2328.04     24.34 o 
  -4   8   2      737.50      741.05     13.97 o 
  -3   8   2     1951.97     1886.50     21.70 o 
  -2   8   2     1383.86     1287.32     43.70 o 
  -1   8   2      667.39      625.01     13.84 o 
   0   8   2      582.46      557.03     11.98 o 
   1   8   2       91.86       69.94      5.30 o 
   2   8   2      127.55      120.79      6.30 o 
   3   8   2       86.88       88.35      5.80 o 
   4   8   2      265.69      237.66      8.51 o 
   5   8   2      710.90      699.84     15.59 o 
   6   8   2      380.21      361.99     11.65 o 
   7   8   2       29.62       37.53      5.22 o 
   8   8   2       26.97       28.36      4.86 o 
   9   8   2        5.10        4.63      3.51 o 
  10   8   2       97.34       96.91      7.81 o 
  11   8   2      193.76      196.10     11.46 o 
  12   8   2       55.87       53.51      7.66 o 
  13   8   2       24.41       26.58      7.37 o 
  14   8   2        4.87       -4.44      4.70 o 
  15   8   2        2.15       -1.17      5.70 o 
  16   8   2       12.09       19.47      7.03 o 
  17   8   2        2.60       13.11      8.60 o 
 -17   9   2       93.29      122.80     13.66 o 
 -16   9   2        6.60        6.78      4.95 o 
 -15   9   2       30.52       30.68      6.81 o 
 -14   9   2       93.07      113.63     10.58 o 
 -13   9   2       26.79       26.92      6.57 o 
 -12   9   2       94.62      110.88     11.48 o 
 -11   9   2       33.80       43.43      7.00 o 
 -10   9   2      169.38      173.42      9.57 o 
  -9   9   2       70.15       69.57      6.99 o 
  -8   9   2      681.75      675.19     16.67 o 
  -7   9   2        2.43        5.43      3.74 o 
  -6   9   2     1134.43     1062.84     18.08 o 
  -5   9   2      495.82      451.71     12.03 o 
  -4   9   2        3.28        2.87      2.97 o 
  -3   9   2      113.98      113.83      6.95 o 
  -2   9   2       25.75       25.77      4.19 o 
  -1   9   2      320.89      285.01      9.50 o 
   0   9   2        2.53        6.37      3.01 o 
   1   9   2       88.81       86.28      6.17 o 
   2   9   2      490.28      427.10     11.42 o 
   3   9   2        1.57        1.93      2.63 o 
   4   9   2      851.89      771.66     20.24 o 
   5   9   2      205.57      228.94     10.02 o 
   6   9   2      526.43      527.02     14.67 o 
   7   9   2       55.63       56.70      6.55 o 
   8   9   2       81.50       89.94      9.08 o 
   9   9   2      265.63      265.44     13.06 o 
  10   9   2       14.10       18.74      5.78 o 
  11   9   2        2.55        8.26      4.71 o 
  12   9   2      166.10      166.71     12.22 o 
  13   9   2        1.51        3.06      6.36 o 
  14   9   2      158.71      170.72     15.29 o 
  15   9   2       14.87       15.73      7.82 o 
 -16  10   2        1.56        7.80      5.78 o 
 -15  10   2       16.03       19.50      6.52 o 
 -14  10   2        3.92        5.90      4.73 o 
 -13  10   2        0.57       -1.64      4.37 o 
 -12  10   2       19.37       25.03      7.55 o 
 -11  10   2       21.66       24.28      6.38 o 
 -10  10   2       27.47       28.10      5.70 o 
  -9  10   2       39.02       46.77      6.49 o 
  -8  10   2        1.01        2.04      3.42 o 
  -7  10   2       24.20       33.06      5.68 o 
  -6  10   2       63.66       65.41      6.22 o 
  -5  10   2       10.38        5.36      3.32 o 
  -4  10   2        6.43        6.51      3.26 o 
  -3  10   2       16.19       15.32      3.65 o 
  -2  10   2       67.38       67.52      6.07 o 
  -1  10   2        0.69        1.68      2.81 o 
   0  10   2      240.98      226.41      9.14 o 
   1  10   2      522.30      477.90     12.84 o 
   2  10   2        1.31        1.58      2.78 o 
   3  10   2      129.36      117.74      8.42 o 
   4  10   2      152.92      133.65      8.96 o 
   5  10   2      259.20      246.71     11.00 o 
   6  10   2        1.23       -1.71      3.73 o 
   7  10   2       52.80       52.95      7.82 o 
   8  10   2       17.18       19.82      5.60 o 
   9  10   2        2.52        3.88      4.42 o 
  10  10   2        0.11       -1.11      4.27 o 
  11  10   2        3.92        5.62      4.73 o 
  12  10   2        1.67       -2.93      4.90 o 
  13  10   2        1.95        9.91      7.14 o 
  14  10   2       18.85       21.42      8.26 o 
 -14  11   2        6.50        5.89      6.56 o 
 -13  11   2        1.19        5.48      5.27 o 
 -12  11   2        2.14        7.46      4.70 o 
 -11  11   2       61.72       74.59      9.63 o 
 -10  11   2       46.90       62.34      8.59 o 
  -9  11   2       98.83      105.46      9.27 o 
  -8  11   2       37.96       42.83      6.64 o 
  -7  11   2       35.93       35.95      6.05 o 
  -6  11   2       77.47       89.74      8.22 o 
  -5  11   2       10.46        7.50      3.67 o 
  -4  11   2       63.13       72.63      6.87 o 
  -3  11   2       42.38       57.70      6.28 o 
  -2  11   2       33.11       35.59      5.19 o 
  -1  11   2       19.94       21.70      4.47 o 
   0  11   2       55.14       56.72      6.12 o 
   1  11   2      172.00      176.46      8.74 o 
   2  11   2        7.46        1.41      3.66 o 
   3  11   2      170.44      163.74     11.51 o 
   4  11   2       94.86       79.36      8.98 o 
   5  11   2        5.86        9.61      4.93 o 
   6  11   2       39.14       57.01      8.34 o 
   7  11   2       56.63       69.34      9.13 o 
   8  11   2        2.07        2.61      4.50 o 
   9  11   2       87.46      106.09     11.05 o 
  10  11   2        0.46       -0.40      4.92 o 
  11  11   2       48.24       52.88      8.98 o 
  12  11   2        9.94        8.15      7.46 o 
 -11  12   2        0.06        1.39      6.00 o 
 -10  12   2       51.52       62.12      9.18 o 
  -9  12   2        3.17        0.20      4.11 o 
  -8  12   2       31.10       32.39      6.21 o 
  -7  12   2      105.99      114.16      9.82 o 
  -6  12   2        4.52        3.55      4.13 o 
  -5  12   2       81.28       92.63      8.83 o 
  -4  12   2        5.08        1.38      3.42 o 
  -3  12   2       15.68       15.00      4.43 o 
  -2  12   2       10.29        7.96      4.08 o 
  -1  12   2        5.06        4.24      3.83 o 
   0  12   2        1.54        3.67      3.60 o 
   1  12   2        0.70       -2.31      3.80 o 
   2  12   2      137.85      163.04     11.92 o 
   3  12   2      114.92      105.13     10.69 o 
   4  12   2       34.41       40.29      7.30 o 
   5  12   2       76.08       83.96      9.98 o 
   6  12   2        5.35        9.23      5.28 o 
   7  12   2        1.44        5.02      4.93 o 
   8  12   2       80.24       85.13     10.67 o 
   9  12   2       43.24       64.95     10.16 o 
  -8  13   2       21.26       21.55      6.27 o 
  -7  13   2        7.75       17.91      5.49 o 
  -6  13   2       11.59       16.40      5.45 o 
  -5  13   2       79.81       88.77      9.17 o 
  -4  13   2        5.67        4.68      4.34 o 
  -3  13   2       22.27       25.97      5.84 o 
  -2  13   2        1.82        1.62      4.02 o 
  -1  13   2       16.31       20.03      5.35 o 
   0  13   2        0.19        5.78      6.59 o 
   1  13   2        7.44       14.75      5.67 o 
   2  13   2        4.59        1.68      4.83 o 
   3  13   2      115.01      139.48     12.76 o 
   4  13   2        2.45        0.22      4.89 o 
   5  13   2        1.41        1.35      5.04 o 
   6  13   2       10.45        9.36      8.36 o 
 -23   1   3        0.02       -1.81      5.07 o 
 -22   1   3       41.31       50.14      8.13 o 
 -21   1   3        0.28        4.47      4.35 o 
 -20   1   3      129.77      128.70     10.88 o 
 -19   1   3       82.68       81.67      8.80 o 
 -18   1   3       88.59       67.51      7.99 o 
 -17   1   3        0.66        0.52      3.36 o 
 -16   1   3      390.27      363.98     13.72 o 
 -15   1   3       29.70       19.80      4.09 o 
 -14   1   3      190.19      173.16      7.66 o 
 -13   1   3      479.81      453.14      9.13 o 
 -12   1   3      141.65      139.44      4.30 o 
 -11   1   3      202.94      206.81      4.92 o 
 -10   1   3     1948.68     2049.32     26.58 o 
  -9   1   3    12572.08    14014.73    133.99 o 
  -8   1   3     5871.48     6851.06     67.41 o 
  -7   1   3     8354.43     9102.95    111.93 o 
  -6   1   3      136.96      179.65      3.78 o 
  -5   1   3      130.38      150.43      4.34 o 
  -4   1   3     2621.32     2860.80     31.11 o 
  -3   1   3     3890.20     4121.26     33.09 o 
  -2   1   3      228.07      250.38      3.01 o 
  -1   1   3    26624.02    27430.26    285.24 o 
   0   1   3      197.23      166.23      2.97 o 
   1   1   3    16760.14    17583.35    162.89 o 
   2   1   3     4902.00     4965.19     52.22 o 
   3   1   3      165.62      158.30      3.63 o 
   4   1   3     1187.36     1382.18     11.28 o 
   5   1   3     2339.78     2604.82     24.05 o 
   6   1   3      435.49      383.05      6.59 o 
   7   1   3      533.21      583.90      8.57 o 
   8   1   3       11.03        8.54      1.79 o 
   9   1   3        8.96        6.21      1.83 o 
  10   1   3       32.82       32.42      3.14 o 
  11   1   3       81.86       76.12      5.20 o 
  12   1   3      163.73      158.18      6.84 o 
  13   1   3      257.80      240.05      8.65 o 
  14   1   3        7.44        9.16      3.21 o 
  15   1   3        0.00        1.00      2.85 o 
  16   1   3       64.44       60.50      6.80 o 
  17   1   3       12.88       13.76      4.95 o 
  18   1   3        1.18       -1.98      4.57 o 
  19   1   3        0.47        6.94      4.71 o 
  20   1   3        0.15       -4.23      4.23 o 
 -23   2   3       26.09       31.36      7.81 o 
 -22   2   3        4.41        5.66      5.00 o 
 -21   2   3       51.60       52.26      8.14 o 
 -20   2   3       39.50       33.52      6.41 o 
 -19   2   3        9.94        4.74      3.83 o 
 -18   2   3      132.72      129.20      9.94 o 
 -17   2   3       15.96        9.99      3.96 o 
 -16   2   3      461.28      405.90     12.34 o 
 -15   2   3      856.23      773.09     16.01 o 
 -14   2   3       29.12       30.55      3.69 o 
 -13   2   3        0.93        0.82      1.93 o 
 -12   2   3      532.96      501.05      7.88 o 
 -11   2   3      152.89      174.12      4.67 o 
 -10   2   3     2165.30     2341.25     20.43 o 
  -9   2   3      136.38      162.60      4.07 o 
  -8   2   3      864.25      830.41      9.07 o 
  -7   2   3     2913.00     2912.59     27.37 o 
  -6   2   3     1126.51     1271.58     16.02 o 
  -5   2   3     4332.06     4240.43     28.41 o 
  -4   2   3      839.09      880.11     13.79 o 
  -3   2   3     2166.60     2341.13     16.54 o 
  -2   2   3      215.82      218.32      3.36 o 
  -1   2   3        1.18        2.36      0.79 o 
   0   2   3    54804.73    53310.79   1526.40 o 
   1   2   3      387.04      324.64      4.13 o 
   2   2   3     3274.43     3415.35     25.23 o 
   3   2   3     4278.83     4672.14     34.86 o 
   4   2   3        1.68        2.86      1.16 o 
   5   2   3      519.22      512.51      8.19 o 
   6   2   3     3216.92     3749.65     21.15 o 
   7   2   3     1334.66     1378.12     14.82 o 
   8   2   3      136.50      134.68      4.78 o 
   9   2   3       83.31       86.55      4.35 o 
  10   2   3      277.72      279.76      7.26 o 
  11   2   3        2.63        3.54      2.07 o 
  12   2   3       39.81       38.63      4.46 o 
  13   2   3        1.50        3.20      2.74 o 
  14   2   3       56.87       48.14      5.23 o 
  15   2   3       71.90       68.68      6.20 o 
  16   2   3       59.44       50.50      6.35 o 
  17   2   3       57.73       54.35      7.84 o 
  18   2   3       11.75        5.43      4.92 o 
  19   2   3        2.25        0.67      4.21 o 
  20   2   3        9.11       17.84      7.48 o 
 -23   3   3        5.83        2.85      5.87 o 
 -22   3   3        5.14        4.29      4.70 o 
 -21   3   3       39.10       38.05      7.68 o 
 -20   3   3       24.85       31.17      6.40 o 
 -19   3   3       63.36       59.33      7.53 o 
 -18   3   3        7.17        7.22      4.27 o 
 -17   3   3      166.17      139.00      9.68 o 
 -16   3   3        0.18       -1.03      2.83 o 
 -15   3   3       79.55       76.37      6.38 o 
 -14   3   3      429.42      397.08     10.03 o 
 -13   3   3      216.06      206.05      7.15 o 
 -12   3   3        0.33       -0.23      1.70 o 
 -11   3   3       20.18       17.74      2.20 o 
 -10   3   3       57.14       59.56      3.08 o 
  -9   3   3      217.61      225.57      5.00 o 
  -8   3   3       35.14       40.41      2.50 o 
  -7   3   3      752.49      809.10      8.89 o 
  -6   3   3     1859.48     2078.18     20.85 o 
  -5   3   3     2422.55     2594.80     21.36 o 
  -4   3   3     1133.23     1232.98     10.31 o 
  -3   3   3     3660.39     3992.80     28.37 o 
  -2   3   3     4660.33     4966.94     41.09 o 
  -1   3   3      171.45      151.40      3.48 o 
   0   3   3     1210.43     1377.77     21.00 o 
   1   3   3     5287.77     5687.10     71.44 o 
   2   3   3     2808.75     3041.17     29.32 o 
   3   3   3     2002.10     2022.34     16.33 o 
   4   3   3       50.75       64.50      2.49 o 
   5   3   3        0.34        2.48      1.34 o 
   6   3   3        0.17       -0.26      1.22 o 
   7   3   3      842.87      877.38     11.34 o 
   8   3   3      184.02      205.29      5.97 o 
   9   3   3        7.12        9.06      2.11 o 
  10   3   3       69.98       69.50      4.86 o 
  11   3   3        7.15        8.14      2.43 o 
  12   3   3      116.59      112.92      6.59 o 
  13   3   3       46.42       42.45      4.87 o 
  14   3   3       42.50       44.04      5.24 o 
  15   3   3      436.87      409.94     12.22 o 
  16   3   3       15.56       23.84      5.07 o 
  17   3   3        3.22        8.78      4.74 o 
  18   3   3        6.17        4.63      4.99 o 
  19   3   3       27.08       30.31      8.34 o 
  20   3   3       53.09       48.49     10.57 o 
 -22   4   3        5.42        5.64      5.08 o 
 -21   4   3        5.14        9.74      5.23 o 
 -20   4   3       73.65       93.45      9.70 o 
 -19   4   3        4.80        0.48      4.64 o 
 -18   4   3      188.10      190.88     11.53 o 
 -17   4   3      188.53      166.50      9.38 o 
 -16   4   3      419.13      363.83     12.14 o 
 -15   4   3      406.06      395.93     12.14 o 
 -14   4   3        5.88        4.18      2.44 o 
 -13   4   3      552.79      561.99     11.78 o 
 -12   4   3      108.46       99.05      4.84 o 
 -11   4   3     1127.34     1149.86     17.40 o 
 -10   4   3      859.86      830.57     12.80 o 
  -9   4   3       93.33       74.08      3.50 o 
  -8   4   3      520.39      492.39      7.32 o 
  -7   4   3      107.76      121.90      3.96 o 
  -6   4   3     3916.39     4252.55     25.18 o 
  -5   4   3      853.86      864.60      8.44 o 
  -4   4   3      357.60      402.45      5.51 o 
  -3   4   3      633.74      551.85      6.24 o 
  -2   4   3      348.62      432.28      5.45 o 
  -1   4   3       31.40       38.78      2.09 o 
   0   4   3       10.61        8.58      1.85 o 
   1   4   3       32.83       25.36      1.95 o 
   2   4   3     1925.04     2103.53     30.40 o 
   3   4   3      834.79      814.73     10.96 o 
   4   4   3     3879.50     4161.74     40.98 o 
   5   4   3     1725.13     1856.12     13.06 o 
   6   4   3       28.94       36.29      3.04 o 
   7   4   3      619.57      650.82     10.27 o 
   8   4   3       24.70       22.73      2.93 o 
   9   4   3       30.89       32.84      3.44 o 
  10   4   3      468.16      446.85      9.69 o 
  11   4   3       80.25       74.53      5.05 o 
  12   4   3      322.69      321.46      9.04 o 
  13   4   3      115.51      117.71      7.02 o 
  14   4   3       23.20       12.46      3.89 o 
  15   4   3      380.81      366.52     12.97 o 
  16   4   3       13.92       18.35      4.86 o 
  17   4   3        6.90        8.23      5.04 o 
  18   4   3       42.83       41.96      8.83 o 
  19   4   3       19.47       24.01      8.27 o 
 -22   5   3        0.10        5.94      8.67 o 
 -21   5   3       11.50       11.69      6.40 o 
 -20   5   3        5.33       13.98      6.79 o 
 -19   5   3        8.75       17.63      6.42 o 
 -18   5   3       93.63       88.03      9.16 o 
 -17   5   3        7.07        9.05      4.30 o 
 -16   5   3      108.56       95.26      7.60 o 
 -15   5   3        0.06        2.47      2.76 o 
 -14   5   3       81.43       66.50      5.39 o 
 -13   5   3       24.79       27.63      3.77 o 
 -12   5   3      316.84      263.07      8.20 o 
 -11   5   3        3.78        3.89      2.07 o 
 -10   5   3      190.06      189.36      5.41 o 
  -9   5   3      394.36      364.20      7.04 o 
  -8   5   3      397.34      454.12      7.43 o 
  -7   5   3      569.79      521.86      7.66 o 
  -6   5   3     1431.83     1620.61     13.66 o 
  -5   5   3      446.35      467.43      6.48 o 
  -4   5   3      425.57      383.64      7.02 o 
  -3   5   3     1773.87     1960.25     17.22 o 
  -2   5   3     1395.88     1598.82     16.87 o 
  -1   5   3      556.36      702.44      7.28 o 
   0   5   3     6355.00     7351.72     49.79 o 
   1   5   3      173.97      233.69      4.87 o 
   2   5   3      613.84      682.35     11.95 o 
   3   5   3     1970.42     2063.43     35.23 o 
   4   5   3       57.32       70.63      3.30 o 
   5   5   3      509.79      533.29      8.80 o 
   6   5   3      175.08      178.55      5.77 o 
   7   5   3      373.26      410.17      8.61 o 
   8   5   3        6.26        2.57      1.96 o 
   9   5   3       92.57       79.67      5.44 o 
  10   5   3      155.54      128.40      5.93 o 
  11   5   3      105.53      102.18      5.93 o 
  12   5   3       11.37        6.99      2.87 o 
  13   5   3       20.78       19.02      3.84 o 
  14   5   3       18.02       22.58      5.02 o 
  15   5   3       28.28       30.48      6.17 o 
  16   5   3       58.87       66.85      8.81 o 
  17   5   3       16.87       16.55      6.94 o 
  18   5   3       70.60       72.70     13.78 o 
  19   5   3       44.34       56.63     13.31 o 
 -21   6   3        0.13        5.40      6.08 o 
 -20   6   3        1.21       -1.22      5.19 o 
 -19   6   3       10.31       11.29      7.06 o 
 -18   6   3       24.29       27.01      6.13 o 
 -17   6   3       15.86       14.86      5.23 o 
 -16   6   3       13.16       17.32      5.15 o 
 -15   6   3        4.53        3.83      3.29 o 
 -14   6   3       26.74       20.30      4.42 o 
 -13   6   3       48.03       62.52      6.13 o 
 -12   6   3       53.20       48.44      5.38 o 
 -11   6   3      326.29      308.52      9.11 o 
 -10   6   3      142.26      125.91      5.98 o 
  -9   6   3       67.60       74.13      4.46 o 
  -8   6   3     1389.59     1412.15     15.52 o 
  -7   6   3        0.05        0.14      1.58 o 
  -6   6   3       66.89       66.75      3.95 o 
  -5   6   3      899.05      917.37     11.73 o 
  -4   6   3      695.32      757.19     10.48 o 
  -3   6   3     1000.98     1021.00     13.30 o 
  -2   6   3       55.57       48.04      3.25 o 
  -1   6   3     2251.73     2541.67     28.90 o 
   0   6   3      362.31      436.53      7.68 o 
   1   6   3       94.32       68.57      3.13 o 
   2   6   3      482.37      504.08     10.53 o 
   3   6   3      567.57      582.30      9.44 o 
   4   6   3       36.24       33.85      2.70 o 
   5   6   3       13.14       12.36      2.26 o 
   6   6   3      164.97      180.05      6.14 o 
   7   6   3      309.76      294.09      9.85 o 
   8   6   3      330.89      306.93      8.26 o 
   9   6   3      736.69      706.54     13.86 o 
  10   6   3        9.26       10.44      3.06 o 
  11   6   3       46.84       37.40      4.77 o 
  12   6   3       31.59       38.23      4.92 o 
  13   6   3      166.77      150.15      9.34 o 
  14   6   3        0.71        2.15      4.25 o 
  15   6   3        1.54        3.19      5.09 o 
  16   6   3       57.53       61.42      9.82 o 
  17   6   3       52.18       50.02      9.46 o 
  18   6   3       12.29       28.14     10.73 o 
 -20   7   3        9.70       10.90      6.75 o 
 -19   7   3       16.58       23.48      6.41 o 
 -18   7   3        0.10        2.06      4.26 o 
 -17   7   3      110.77      125.92     10.75 o 
 -16   7   3        7.56       12.20      4.97 o 
 -15   7   3      105.77      106.44      8.37 o 
 -14   7   3        2.07        5.34      3.64 o 
 -13   7   3      186.28      163.52     10.01 o 
 -12   7   3       67.09       68.63      6.55 o 
 -11   7   3       18.71       11.63      3.33 o 
 -10   7   3      159.34      146.92      7.50 o 
  -9   7   3      596.15      583.83     11.12 o 
  -8   7   3       32.21       37.21      3.83 o 
  -7   7   3      457.34      436.30      9.26 o 
  -6   7   3      681.48      615.20     10.69 o 
  -5   7   3      818.55      765.45     13.19 o 
  -4   7   3      888.53      835.04     13.61 o 
  -3   7   3       30.34       35.29      3.93 o 
  -2   7   3     2349.52     2306.23     22.10 o 
  -1   7   3     1125.30     1073.47     18.63 o 
   0   7   3      519.46      573.08     11.23 o 
   1   7   3      246.44      196.59      8.45 o 
   2   7   3        7.00        3.10      2.07 o 
   3   7   3       31.31       27.49      3.41 o 
   4   7   3      274.50      269.58      8.79 o 
   5   7   3        0.24        1.96      2.58 o 
   6   7   3      832.49      806.68     16.10 o 
   7   7   3        2.86        0.61      2.46 o 
   8   7   3      233.81      247.68      8.69 o 
   9   7   3      395.37      374.07     10.77 o 
  10   7   3      133.21      147.39      8.47 o 
  11   7   3       41.31       49.76      6.17 o 
  12   7   3       72.49       83.63      7.68 o 
  13   7   3        4.62        8.29      4.01 o 
  14   7   3       62.85       71.61      8.81 o 
  15   7   3       22.00       20.01      6.78 o 
  16   7   3       11.85       20.31      7.38 o 
  17   7   3       57.46       74.68     11.61 o 
 -19   8   3        1.96        1.28      5.63 o 
 -18   8   3       17.46       28.01      7.93 o 
 -17   8   3        0.00       -1.55      4.25 o 
 -16   8   3       20.66       26.81      7.23 o 
 -15   8   3        2.79        2.38      4.44 o 
 -14   8   3       15.81       14.90      5.17 o 
 -13   8   3        1.37        1.17      3.74 o 
 -12   8   3        2.11       -1.42      3.59 o 
 -11   8   3       77.78       78.47      9.23 o 
 -10   8   3       72.26       80.86      6.98 o 
  -9   8   3      339.13      312.59     11.33 o 
  -8   8   3      805.02      832.80     15.46 o 
  -7   8   3      897.00      894.78     15.68 o 
  -6   8   3      254.60      240.18      8.62 o 
  -5   8   3      340.47      335.14      9.79 o 
  -4   8   3        2.63        2.41      2.70 o 
  -3   8   3       13.30       15.58      3.44 o 
  -2   8   3      228.94      208.42      7.80 o 
  -1   8   3      159.64      136.72      6.58 o 
   0   8   3       72.40       64.20      5.03 o 
   1   8   3       18.21       16.88      3.36 o 
   2   8   3        0.77       -0.46      2.01 o 
   3   8   3      774.76      743.85     19.25 o 
   4   8   3       43.38       38.99      5.14 o 
   5   8   3      107.74      107.83      7.36 o 
   6   8   3      164.18      164.28      8.32 o 
   7   8   3       38.57       43.02      5.62 o 
   8   8   3      224.26      220.63     11.45 o 
   9   8   3       16.42       18.46      5.23 o 
  10   8   3        2.99        1.57      4.04 o 
  11   8   3       49.37       51.09      7.45 o 
  12   8   3      146.13      154.27     11.28 o 
  13   8   3      246.02      235.54     13.22 o 
  14   8   3       14.61       20.73      7.45 o 
  15   8   3       85.48       92.91     12.19 o 
  16   8   3        9.51       16.59      9.70 o 
 -18   9   3        1.65        0.31      6.07 o 
 -17   9   3       36.18       43.67      9.17 o 
 -16   9   3       34.12       45.84      9.41 o 
 -15   9   3        2.83        4.27      4.55 o 
 -14   9   3        2.14        0.30      4.44 o 
 -13   9   3       54.11       53.00      7.83 o 
 -12   9   3       93.36      102.22      9.63 o 
 -11   9   3       48.35       53.74      8.83 o 
 -10   9   3       37.89       38.84      5.84 o 
  -9   9   3        6.38        9.00      4.09 o 
  -8   9   3      486.98      457.99     15.66 o 
  -7   9   3      847.56      827.31     16.18 o 
  -6   9   3     1080.93     1027.53     17.71 o 
  -5   9   3       48.26       42.08      5.08 o 
  -4   9   3      840.17      804.39     15.57 o 
  -3   9   3        1.18        3.87      2.81 o 
  -2   9   3       44.05       48.12      5.10 o 
  -1   9   3        0.55       -1.08      2.46 o 
   0   9   3      172.07      164.80      7.50 o 
   1   9   3      114.77      102.33      6.59 o 
   2   9   3        0.57        3.90      2.78 o 
   3   9   3        2.62        5.58      3.41 o 
   4   9   3        0.65        3.16      3.16 o 
   5   9   3       93.82       85.04      8.63 o 
   6   9   3       75.72       71.26      8.20 o 
   7   9   3       41.79       34.54     10.31 o 
   8   9   3       80.55       72.50      8.49 o 
   9   9   3       59.59       71.50      8.83 o 
  10   9   3        0.07       -0.71      4.04 o 
  11   9   3        0.00       -1.30      4.19 o 
  12   9   3       55.06       45.36      7.43 o 
  13   9   3        0.15       -2.65      5.59 o 
  14   9   3       19.47       19.22      7.68 o 
  15   9   3        1.23       -2.49      5.94 o 
 -16  10   3       22.86       30.43      7.55 o 
 -15  10   3       56.91       74.73      9.61 o 
 -14  10   3        0.14        3.63      4.85 o 
 -13  10   3        2.34        2.37      4.31 o 
 -12  10   3       57.16       56.17      8.24 o 
 -11  10   3       49.22       69.54      8.80 o 
 -10  10   3       16.19       15.18      4.58 o 
  -9  10   3       99.43       97.95      8.43 o 
  -8  10   3       60.66       54.08      6.69 o 
  -7  10   3       29.13       30.01      5.49 o 
  -6  10   3      284.35      286.61     12.35 o 
  -5  10   3       37.84       35.69      5.05 o 
  -4  10   3       28.86       32.21      4.80 o 
  -3  10   3      180.94      161.78      8.15 o 
  -2  10   3      110.20      108.98      7.36 o 
  -1  10   3       27.98       26.36      4.40 o 
   0  10   3      125.90      130.86      7.74 o 
   1  10   3      120.13      108.92      7.28 o 
   2  10   3       13.19       14.79      3.81 o 
   3  10   3       59.48       52.97      7.45 o 
   4  10   3       81.70       75.12      8.41 o 
   5  10   3       19.47       26.99      6.08 o 
   6  10   3      100.77       93.24      9.68 o 
   7  10   3       12.87       13.16      5.23 o 
   8  10   3        1.47       10.79      5.36 o 
   9  10   3       90.02       98.31     10.22 o 
  10  10   3      131.38      132.82     11.72 o 
  11  10   3       10.20       16.69      5.80 o 
  12  10   3      106.90      125.11     14.76 o 
  13  10   3       42.56       32.08      9.52 o 
 -14  11   3        7.81       22.79      6.70 o 
 -13  11   3        0.02       -1.32      4.33 o 
 -12  11   3        7.24        7.44      5.30 o 
 -11  11   3        5.84        7.66      4.58 o 
 -10  11   3       28.73       29.49      7.81 o 
  -9  11   3       18.82       17.60      5.15 o 
  -8  11   3       35.72       35.23      6.21 o 
  -7  11   3       39.86       47.32      6.71 o 
  -6  11   3       71.70       76.06      7.96 o 
  -5  11   3       59.74       51.32      5.98 o 
  -4  11   3       19.75       17.27      4.35 o 
  -3  11   3        6.56       10.97      3.83 o 
  -2  11   3       36.45       53.19      5.81 o 
  -1  11   3       48.80       50.32      5.97 o 
   0  11   3       81.96       65.19      7.06 o 
   1  11   3        1.47        6.05      3.85 o 
   2  11   3       15.92       13.05      5.02 o 
   3  11   3      124.22      139.73     11.24 o 
   4  11   3        4.90        1.64      4.41 o 
   5  11   3        1.26        1.27      4.05 o 
   6  11   3        1.25        0.07      4.33 o 
   7  11   3        4.24        7.68      4.94 o 
   8  11   3       10.25       15.71      5.66 o 
   9  11   3       51.62       73.73      9.53 o 
  10  11   3       31.30       24.44      7.01 o 
  11  11   3        6.38        9.97      6.00 o 
 -12  12   3        0.03       -1.06      6.14 o 
 -11  12   3       19.63       26.45      7.11 o 
 -10  12   3       69.62       81.81     10.31 o 
  -9  12   3       17.40       14.68      6.50 o 
  -8  12   3        8.07        7.25      4.27 o 
  -7  12   3       34.20       35.49      6.21 o 
  -6  12   3        0.00        0.56      3.76 o 
  -5  12   3       87.06       88.91      8.63 o 
  -4  12   3        2.11        2.67      3.57 o 
  -3  12   3       83.87       92.22      8.65 o 
  -2  12   3       21.29       29.17      5.67 o 
  -1  12   3      260.46      263.12     12.22 o 
   0  12   3       45.95       50.42      7.00 o 
   1  12   3       28.80       30.34      6.41 o 
   2  12   3       98.60      120.07     11.04 o 
   3  12   3        0.22       -1.21      4.07 o 
   4  12   3        1.75        1.44      4.56 o 
   5  12   3       47.69       40.83      7.51 o 
   6  12   3       28.17       37.64      7.80 o 
   7  12   3        3.40        3.50      5.51 o 
   8  12   3        5.09        6.31      6.04 o 
   9  12   3       23.50       27.22      7.79 o 
  -8  13   3        0.72        0.94      5.32 o 
  -7  13   3       48.13       49.98      8.62 o 
  -6  13   3       59.41       78.07     10.71 o 
  -5  13   3        3.17        9.22      5.13 o 
  -4  13   3       50.69       66.10      9.07 o 
  -3  13   3       24.25       34.34      6.22 o 
  -2  13   3        9.70       11.71      4.98 o 
  -1  13   3       20.36       25.32      5.73 o 
   0  13   3        2.85        1.99      4.69 o 
   1  13   3        2.98        3.40      4.96 o 
   2  13   3        3.35        5.07      5.03 o 
   3  13   3        0.01        1.59      4.82 o 
   4  13   3       50.79       56.21      8.95 o 
   5  13   3        1.12        3.21      5.50 o 
 -23   0   4       13.04       16.92      8.66 o 
 -22   0   4      122.06      124.85     16.24 o 
 -21   0   4       60.11       72.23     14.65 o 
 -20   0   4        0.14       -0.67      5.17 o 
 -19   0   4       39.69       44.68     10.12 o 
 -18   0   4      249.33      253.39     17.32 o 
 -17   0   4        5.00        9.81      6.12 o 
 -16   0   4     1101.61     1105.64     31.92 o 
 -15   0   4      497.01      473.07     15.47 o 
 -14   0   4     3216.60     3410.19     70.87 o 
 -13   0   4      656.27      602.17     35.93 o 
 -12   0   4     1123.06     1119.52     24.04 o 
 -11   0   4     6822.33     7320.02     92.57 o 
 -10   0   4       13.70       21.10      2.71 o 
  -9   0   4     7174.78     7789.80     91.91 o 
  -8   0   4     1194.29     1369.73     20.83 o 
  -7   0   4      106.23      135.99      5.96 o 
  -6   0   4       67.44       52.63      3.87 o 
  -5   0   4    18627.22    19381.77    135.64 o 
  -4   0   4     8500.79     8761.62     45.74 o 
  -3   0   4     7824.64     8259.54     32.28 o 
  -2   0   4    29970.29    30657.13    406.07 o 
  -1   0   4     9955.66    11062.32     69.76 o 
   0   0   4     6516.05     7310.94     53.83 o 
   1   0   4     2167.14     2363.07     15.26 o 
   2   0   4     4671.78     4849.97     76.30 o 
   3   0   4      254.94      218.42      5.41 o 
   4   0   4      197.59      176.47      5.21 o 
   5   0   4      549.80      658.46     13.67 o 
   6   0   4     3200.73     3605.57     49.11 o 
   7   0   4       78.56      106.59      4.88 o 
   8   0   4     4498.74     4934.19     51.75 o 
   9   0   4       20.17       24.83      4.57 o 
  10   0   4      165.19      164.52      9.36 o 
  11   0   4       32.20       29.38      5.50 o 
  12   0   4      147.13      131.64      9.27 o 
  13   0   4      175.05      174.94     11.76 o 
  14   0   4      916.05      870.94     23.81 o 
  15   0   4       80.34       78.55      9.37 o 
  16   0   4       91.99       95.99     10.56 o 
  17   0   4       56.43       56.81     11.32 o 
  18   0   4       20.48       30.98      9.19 o 
  19   0   4       11.86        3.77      6.74 o 
  20   0   4        0.38        9.67      8.04 o 
 -23   1   4        0.00        6.13      5.03 o 
 -22   1   4       82.07       86.12     10.00 o 
 -21   1   4        0.15        0.91      3.92 o 
 -20   1   4        9.81        6.93      4.41 o 
 -19   1   4       58.17       45.79      7.01 o 
 -18   1   4       23.35       22.53      5.17 o 
 -17   1   4      758.36      691.77     18.83 o 
 -16   1   4      775.14      749.19     16.17 o 
 -15   1   4     1810.96     1664.19     40.31 o 
 -14   1   4        7.15        5.22      2.59 o 
 -13   1   4       65.54       62.20      4.48 o 
 -12   1   4      806.78      943.50     11.61 o 
 -11   1   4     2882.23     3104.29     38.00 o 
 -10   1   4     4389.77     4621.63     59.47 o 
  -9   1   4        1.42        0.43      1.01 o 
  -8   1   4     1409.10     1578.43     17.50 o 
  -7   1   4     3786.23     4016.06     42.66 o 
  -6   1   4     5947.49     6627.56     67.10 o 
  -5   1   4    10790.59    11590.71    116.61 o 
  -4   1   4      242.58      262.98      3.64 o 
  -3   1   4      716.42      784.06      6.27 o 
  -2   1   4      963.83      989.68      7.40 o 
  -1   1   4    84637.30    86698.29   1334.62 o 
   0   1   4     5069.27     5186.21     30.29 o 
   1   1   4     5274.14     5515.26     29.50 o 
   2   1   4        0.83        1.06      0.88 o 
   3   1   4       77.32       72.06      2.38 o 
   4   1   4        0.61        2.83      0.96 o 
   5   1   4     1255.89     1332.92     10.51 o 
   6   1   4      121.38      136.06      3.37 o 
   7   1   4       38.36       36.53      2.87 o 
   8   1   4       50.89       48.93      3.39 o 
   9   1   4      779.17      835.88     11.65 o 
  10   1   4      490.04      490.81     12.35 o 
  11   1   4       18.83       14.85      3.09 o 
  12   1   4       13.38        7.43      3.06 o 
  13   1   4        1.84        1.74      2.73 o 
  14   1   4      221.09      206.45      8.73 o 
  15   1   4      106.63      101.87      7.36 o 
  16   1   4       51.83       50.92      5.96 o 
  17   1   4       11.12       12.02      4.86 o 
  18   1   4        0.04       -1.48      3.84 o 
  19   1   4        1.19        0.09      4.54 o 
  20   1   4        0.50        3.13      8.17 o 
 -23   2   4       20.99       22.26      6.58 o 
 -22   2   4       15.94       30.20      6.43 o 
 -21   2   4       63.04       72.16      8.95 o 
 -20   2   4       30.83       44.07      7.16 o 
 -19   2   4        0.58       -0.47      3.41 o 
 -18   2   4        3.35        4.24      3.50 o 
 -17   2   4      165.85      160.61      9.69 o 
 -16   2   4        5.84        5.53      3.36 o 
 -15   2   4       15.11       11.34      3.59 o 
 -14   2   4        4.73        3.60      2.64 o 
 -13   2   4     1354.00     1318.70     21.68 o 
 -12   2   4       21.22       26.00      2.72 o 
 -11   2   4      202.61      185.67      4.65 o 
 -10   2   4       20.53       17.71      1.85 o 
  -9   2   4        0.00       -0.58      0.96 o 
  -8   2   4     2176.54     2425.80     27.43 o 
  -7   2   4     1191.23     1224.51     16.89 o 
  -6   2   4     1299.17     1350.80     12.82 o 
  -5   2   4      152.92      177.59      3.46 o 
  -4   2   4     2521.28     2851.58     29.10 o 
  -3   2   4      350.66      341.84      4.39 o 
  -2   2   4     3020.11     3383.84     26.08 o 
  -1   2   4        1.37        0.18      0.97 o 
   0   2   4     6247.04     7116.80     57.75 o 
   1   2   4      684.65      765.07      6.54 o 
   2   2   4     2080.67     2338.43     19.85 o 
   3   2   4       65.24       75.71      2.43 o 
   4   2   4       70.66       73.02      3.10 o 
   5   2   4      835.40      864.70     11.23 o 
   6   2   4      489.07      539.85     10.10 o 
   7   2   4      476.69      487.18      9.56 o 
   8   2   4        6.54        7.33      1.90 o 
   9   2   4        8.99        8.01      2.09 o 
  10   2   4      119.27      122.06      5.21 o 
  11   2   4       19.28       24.29      3.74 o 
  12   2   4      337.18      353.51     10.18 o 
  13   2   4       26.89       27.49      4.16 o 
  14   2   4       65.69       59.72      5.85 o 
  15   2   4      217.74      217.14      9.35 o 
  16   2   4        8.71       13.78      4.48 o 
  17   2   4        3.55        5.92      4.44 o 
  18   2   4       31.43       33.14      8.17 o 
  19   2   4       15.38       22.62      7.65 o 
 -23   3   4        9.40       11.71      5.89 o 
 -22   3   4       71.72       76.89      9.61 o 
 -21   3   4       59.33       73.56      8.98 o 
 -20   3   4      230.34      233.35     12.98 o 
 -19   3   4      296.83      281.19     13.58 o 
 -18   3   4        0.05       -0.72      3.79 o 
 -17   3   4       11.29       17.81      4.21 o 
 -16   3   4      330.85      286.76     10.64 o 
 -15   3   4       50.47       49.80      5.50 o 
 -14   3   4      537.01      487.57     13.60 o 
 -13   3   4        1.53        0.61      1.91 o 
 -12   3   4     1041.86     1021.40     16.95 o 
 -11   3   4      363.46      309.31      6.21 o 
 -10   3   4       57.22       45.85      2.77 o 
  -9   3   4       67.51      104.31      3.52 o 
  -8   3   4      195.89      217.23      4.64 o 
  -7   3   4      340.05      470.98      6.41 o 
  -6   3   4      100.25      126.62      3.43 o 
  -5   3   4     2320.38     2416.42     27.60 o 
  -4   3   4     6646.94     6890.59     73.64 o 
  -3   3   4     2263.00     2492.27     27.20 o 
  -2   3   4     2806.56     2902.02     23.66 o 
  -1   3   4      433.34      548.65      6.02 o 
   0   3   4     1679.76     1822.14     17.96 o 
   1   3   4     5051.12     5318.62     52.84 o 
   2   3   4      448.94      415.13      5.96 o 
   3   3   4     3448.51     3733.97     28.31 o 
   4   3   4      961.15      979.72     10.42 o 
   5   3   4       55.53       48.79      3.11 o 
   6   3   4       26.06       33.61      3.17 o 
   7   3   4       80.98       84.18      4.22 o 
   8   3   4       66.21       55.28      3.85 o 
   9   3   4        2.24        3.82      1.99 o 
  10   3   4        3.13        2.98      1.91 o 
  11   3   4      842.47      840.67     13.61 o 
  12   3   4      124.78      114.91      6.92 o 
  13   3   4       62.84       70.06      6.13 o 
  14   3   4      468.68      474.11     12.99 o 
  15   3   4        0.83        2.27      3.53 o 
  16   3   4      120.44      138.68     11.02 o 
  17   3   4       85.37       97.57     10.31 o 
  18   3   4       11.38       14.93      6.65 o 
  19   3   4       30.01       27.14      8.62 o 
 -22   4   4        4.66        8.44      5.33 o 
 -21   4   4        8.25       13.09      5.43 o 
 -20   4   4        0.20        4.02      5.36 o 
 -19   4   4        0.07        1.52      4.23 o 
 -18   4   4      149.30      136.70      9.08 o 
 -17   4   4      152.31      138.08      8.62 o 
 -16   4   4      166.25      155.93      8.56 o 
 -15   4   4        4.14        0.93      2.68 o 
 -14   4   4      207.98      191.96      7.37 o 
 -13   4   4       55.45       53.86      4.64 o 
 -12   4   4       66.94       61.74      4.11 o 
 -11   4   4        3.89        0.84      1.45 o 
 -10   4   4       15.35       19.84      2.25 o 
  -9   4   4       38.07       37.74      2.73 o 
  -8   4   4      689.65      817.82      9.35 o 
  -7   4   4        3.13        2.70      1.22 o 
  -6   4   4       19.68       22.38      1.90 o 
  -5   4   4     1998.99     2259.04     22.77 o 
  -4   4   4        2.73        4.33      1.18 o 
  -3   4   4       82.07       64.25      2.61 o 
  -2   4   4     3295.42     3740.80     42.83 o 
  -1   4   4      178.28      154.56      3.75 o 
   0   4   4     5976.76     6853.05     73.32 o 
   1   4   4       66.89       71.83      2.96 o 
   2   4   4    11596.65    12985.74    158.71 o 
   3   4   4      244.27      209.50      4.70 o 
   4   4   4      204.25      163.06      4.67 o 
   5   4   4        3.88        3.55      1.58 o 
   6   4   4       76.27       87.24      4.33 o 
   7   4   4        1.60        1.73      1.70 o 
   8   4   4       80.28       81.44      4.62 o 
   9   4   4        6.36        6.49      2.22 o 
  10   4   4      174.02      171.67      6.46 o 
  11   4   4       29.88       29.40      3.87 o 
  12   4   4      219.57      236.93      8.94 o 
  13   4   4      393.76      394.45     11.61 o 
  14   4   4      187.64      200.12     10.14 o 
  15   4   4       51.56       47.81      7.40 o 
  16   4   4      167.28      175.51     12.25 o 
  17   4   4        6.18        4.40      5.07 o 
  18   4   4       18.31       18.92      7.36 o 
  19   4   4       84.18       92.67     13.21 o 
 -22   5   4        2.94        1.57      5.44 o 
 -21   5   4       21.63       31.80      8.38 o 
 -20   5   4        0.93        5.44      5.16 o 
 -19   5   4      198.89      229.18     12.61 o 
 -18   5   4       18.25       17.88      5.33 o 
 -17   5   4      338.47      349.97     14.27 o 
 -16   5   4       42.81       51.75      6.12 o 
 -15   5   4       97.21      115.04      7.75 o 
 -14   5   4      265.59      252.56      8.64 o 
 -13   5   4        5.00        3.81      2.39 o 
 -12   5   4       18.49       19.74      3.23 o 
 -11   5   4       47.20       45.22      3.38 o 
 -10   5   4       14.32       14.42      2.25 o 
  -9   5   4       54.92       55.26      3.31 o 
  -8   5   4        0.00       -0.39      1.20 o 
  -7   5   4      979.79     1008.29     14.78 o 
  -6   5   4      305.05      337.01      6.41 o 
  -5   5   4     1578.80     1630.71     13.25 o 
  -4   5   4      429.26      539.50      7.95 o 
  -3   5   4       56.89       63.82      2.71 o 
  -2   5   4      628.07      655.58      7.53 o 
  -1   5   4       10.08        4.50      1.41 o 
   0   5   4       32.01       32.20      2.33 o 
   1   5   4      958.71     1079.38     14.50 o 
   2   5   4      138.12      107.03      3.69 o 
   3   5   4        1.71        3.13      1.43 o 
   4   5   4      412.43      364.40      6.60 o 
   5   5   4       13.18        9.66      2.37 o 
   6   5   4        6.07        7.76      2.12 o 
   7   5   4       40.28       39.51      3.60 o 
   8   5   4       90.02       88.49      4.99 o 
   9   5   4       39.02       39.27      4.05 o 
  10   5   4        0.72       -1.26      2.13 o 
  11   5   4        5.04        8.27      2.86 o 
  12   5   4      130.71      145.35      7.64 o 
  13   5   4      179.77      191.12     11.39 o 
  14   5   4       62.19       62.08      8.11 o 
  15   5   4       16.93       13.15      6.44 o 
  16   5   4        1.53       -0.06      5.16 o 
  17   5   4        4.03       14.13      7.52 o 
  18   5   4        1.64        4.59      7.81 o 
 -21   6   4        5.34        1.61      5.75 o 
 -20   6   4       40.68       38.81      8.31 o 
 -19   6   4       16.70       15.42      5.43 o 
 -18   6   4       75.57       75.08      8.88 o 
 -17   6   4       60.83       73.31      8.49 o 
 -16   6   4       51.03       54.65      7.46 o 
 -15   6   4      111.33      116.87      8.13 o 
 -14   6   4       95.94       78.20      6.77 o 
 -13   6   4      481.68      418.21     12.53 o 
 -12   6   4        8.24        8.30      3.05 o 
 -11   6   4        2.54        3.08      2.31 o 
 -10   6   4      909.31      848.02     16.68 o 
  -9   6   4      294.61      268.72      7.27 o 
  -8   6   4       29.53       22.95      2.93 o 
  -7   6   4      339.38      337.04      8.19 o 
  -6   6   4     1196.28     1145.58     13.47 o 
  -5   6   4     1165.18     1168.97     13.33 o 
  -4   6   4      301.75      290.61      6.83 o 
  -3   6   4     1465.25     1358.04     14.20 o 
  -2   6   4       14.75       16.06      2.33 o 
  -1   6   4      979.85      966.57     11.62 o 
   0   6   4       12.97       11.90      2.17 o 
   1   6   4       10.75        9.56      1.82 o 
   2   6   4      479.76      487.46      9.23 o 
   3   6   4        1.44        2.11      1.95 o 
   4   6   4      218.24      244.49      6.65 o 
   5   6   4       49.32       43.00      3.62 o 
   6   6   4       14.64       18.27      2.89 o 
   7   6   4      383.83      379.14      9.00 o 
   8   6   4        5.89        4.60      2.53 o 
   9   6   4        2.75        6.03      3.06 o 
  10   6   4       84.39       76.94      7.62 o 
  11   6   4       69.59       66.00      7.49 o 
  12   6   4      137.95      131.71      8.81 o 
  13   6   4        0.56        2.05      3.63 o 
  14   6   4       20.55       23.09      5.89 o 
  15   6   4      105.22       93.39     11.60 o 
  16   6   4        5.25        0.29      5.98 o 
  17   6   4      101.01      113.69     13.53 o 
 -20   7   4       11.52       10.56      5.51 o 
 -19   7   4        5.04        7.57      4.97 o 
 -18   7   4       11.45        8.97      4.79 o 
 -17   7   4        6.33        3.82      4.67 o 
 -16   7   4       98.06       78.81      8.88 o 
 -15   7   4        0.00       -0.57      3.28 o 
 -14   7   4        9.29       15.03      4.66 o 
 -13   7   4       53.23       66.43      6.54 o 
 -12   7   4       75.68       80.73      6.83 o 
 -11   7   4       31.08       24.19      4.41 o 
 -10   7   4      904.54      841.65     19.46 o 
  -9   7   4      126.45      113.46      5.58 o 
  -8   7   4      201.18      202.18      7.26 o 
  -7   7   4       57.64       54.13      4.23 o 
  -6   7   4     2264.76     2277.57     23.30 o 
  -5   7   4       40.27       32.19      3.30 o 
  -4   7   4       24.92       25.83      3.57 o 
  -3   7   4      653.40      580.04     11.50 o 
  -2   7   4        0.82        3.44      2.32 o 
  -1   7   4        6.44        8.30      2.54 o 
   0   7   4       56.92       65.90      4.71 o 
   1   7   4      300.58      288.94     14.10 o 
   2   7   4        0.51       -0.20      1.96 o 
   3   7   4       99.63      100.22      5.66 o 
   4   7   4      598.80      551.66     14.45 o 
   5   7   4      221.49      220.84      8.81 o 
   6   7   4      279.55      246.39      9.50 o 
   7   7   4        3.43        4.43      3.64 o 
   8   7   4       61.23       58.71      6.13 o 
   9   7   4       10.46        9.90      3.88 o 
  10   7   4       10.50        7.17      3.84 o 
  11   7   4       24.39       29.61      5.31 o 
  12   7   4       28.71       34.97      5.87 o 
  13   7   4       25.49       28.28      6.66 o 
  14   7   4        1.74       -0.29      5.29 o 
  15   7   4       35.02       51.56      9.50 o 
  16   7   4        0.07        5.86      5.98 o 
 -19   8   4        7.82        5.14      6.57 o 
 -18   8   4       62.66       72.23     11.02 o 
 -17   8   4       14.64       12.60      6.40 o 
 -16   8   4      185.81      190.98     14.61 o 
 -15   8   4        2.25        6.42      4.73 o 
 -14   8   4      107.93      103.94      9.70 o 
 -13   8   4        7.07        2.06      3.91 o 
 -12   8   4       22.71       18.83      5.28 o 
 -11   8   4        5.74        4.62      4.05 o 
 -10   8   4      242.43      217.73      9.73 o 
  -9   8   4      186.63      184.41      8.73 o 
  -8   8   4     2786.68     2752.13     61.68 o 
  -7   8   4      262.15      232.91      8.68 o 
  -6   8   4     1303.16     1218.45     44.37 o 
  -5   8   4       20.28       17.97      3.59 o 
  -4   8   4      273.51      239.93      8.33 o 
  -3   8   4        5.11        6.36      2.59 o 
  -2   8   4      102.26       88.08      5.76 o 
  -1   8   4       54.64       59.62      5.04 o 
   0   8   4      931.32      887.68     15.06 o 
   1   8   4       45.92       32.13      3.98 o 
   2   8   4      174.92      172.51      7.17 o 
   3   8   4       38.14       30.90      4.58 o 
   4   8   4        2.54       -0.01      2.51 o 
   5   8   4      159.21      133.17      9.52 o 
   6   8   4       70.53       62.56      7.53 o 
   7   8   4       88.99       90.04      8.59 o 
   8   8   4       89.33       82.31      8.61 o 
   9   8   4       26.26       28.88      6.04 o 
  10   8   4        4.49        5.54      4.54 o 
  11   8   4      108.11      106.36     10.09 o 
  12   8   4        8.99       -1.92      4.11 o 
  13   8   4        1.48        0.11      4.64 o 
  14   8   4        1.41        0.21      5.19 o 
  15   8   4       70.45       73.22     14.73 o 
 -18   9   4        8.23       12.12      7.07 o 
 -17   9   4       62.53       59.18     10.47 o 
 -16   9   4      114.37      122.77     13.35 o 
 -15   9   4       10.44       16.44      5.53 o 
 -14   9   4      339.79      332.87     20.63 o 
 -13   9   4      102.65      115.64     10.27 o 
 -12   9   4        1.76        1.23      4.27 o 
 -11   9   4       13.39       11.18      4.76 o 
 -10   9   4      153.07      137.41      8.75 o 
  -9   9   4       16.12       21.39      5.28 o 
  -8   9   4       15.02       15.19      3.80 o 
  -7   9   4        5.44        3.15      3.15 o 
  -6   9   4      267.16      245.45      9.22 o 
  -5   9   4      239.46      232.22      8.88 o 
  -4   9   4      404.49      378.94     11.00 o 
  -3   9   4      240.91      227.94      8.69 o 
  -2   9   4      488.68      468.06     11.88 o 
  -1   9   4      307.51      279.24      9.39 o 
   0   9   4       31.63       23.50      3.99 o 
   1   9   4      270.67      259.81      9.58 o 
   2   9   4       25.75       41.37      5.35 o 
   3   9   4       91.56       86.16      8.35 o 
   4   9   4      229.28      224.45     11.42 o 
   5   9   4        5.63        9.07      4.33 o 
   6   9   4      246.89      234.60     12.24 o 
   7   9   4        0.04        6.59      4.19 o 
   8   9   4      293.53      291.91     13.87 o 
   9   9   4      103.34      110.85     10.28 o 
  10   9   4       41.70       44.80      7.30 o 
  11   9   4      215.27      203.46     12.49 o 
  12   9   4        3.96        4.05      4.69 o 
  13   9   4       33.97       40.57      9.23 o 
  14   9   4       31.21       37.07      9.20 o 
 -16  10   4       20.31       26.54      8.10 o 
 -15  10   4        4.93        7.44      5.25 o 
 -14  10   4        6.22       11.19      5.04 o 
 -13  10   4        6.55        6.41      5.15 o 
 -12  10   4        7.00        6.00      4.66 o 
 -11  10   4      150.35      155.97     11.65 o 
 -10  10   4        5.83        9.21      4.97 o 
  -9  10   4       73.43       75.02      7.56 o 
  -8  10   4      260.84      271.14     12.99 o 
  -7  10   4       38.52       41.48      5.48 o 
  -6  10   4       17.34       22.81      4.39 o 
  -5  10   4       37.36       36.59      5.22 o 
  -4  10   4       32.21       30.12      4.78 o 
  -3  10   4       23.60       22.16      4.18 o 
  -2  10   4       17.42       17.45      4.01 o 
  -1  10   4       39.24       33.95      4.65 o 
   0  10   4      178.37      162.61      8.96 o 
   1  10   4        0.24        1.81      3.28 o 
   2  10   4       58.73       62.16      7.84 o 
   3  10   4      159.04      150.62     10.66 o 
   4  10   4       17.67       13.97      4.87 o 
   5  10   4       82.92       94.60      9.85 o 
   6  10   4       78.42       74.08      8.90 o 
   7  10   4        1.83       -2.37      4.21 o 
   8  10   4       15.58       15.56      5.64 o 
   9  10   4       20.74       28.10      6.77 o 
  10  10   4       40.63       40.22      7.66 o 
  11  10   4        0.67        3.23      4.67 o 
  12  10   4        0.74        6.04      5.65 o 
 -14  11   4       33.42       47.62      8.48 o 
 -13  11   4        0.01       -3.06      4.15 o 
 -12  11   4      149.82      159.93     12.77 o 
 -11  11   4       11.27        9.97      5.20 o 
 -10  11   4       18.64       22.76      6.36 o 
  -9  11   4       38.54       58.12      7.33 o 
  -8  11   4       13.86       18.66      5.72 o 
  -7  11   4       27.24       30.49      6.54 o 
  -6  11   4      153.04      143.76      8.92 o 
  -5  11   4      236.32      223.48      9.98 o 
  -4  11   4      208.19      204.70      9.66 o 
  -3  11   4       14.63       12.97      4.30 o 
  -2  11   4       85.55       91.67      8.22 o 
  -1  11   4        1.29        2.31      3.38 o 
   0  11   4       17.52       32.86      5.67 o 
   1  11   4       42.05       40.90      6.73 o 
   2  11   4       47.72       47.47      7.34 o 
   3  11   4       75.63       87.14      9.61 o 
   4  11   4      121.90      129.03     11.27 o 
   5  11   4        0.34        0.15      3.99 o 
   6  11   4      138.22      165.55     12.53 o 
   7  11   4       38.06       38.42      7.32 o 
   8  11   4       25.24       32.94      7.13 o 
   9  11   4        5.26       11.27      5.77 o 
  10  11   4        5.82        4.98      5.74 o 
  11  11   4       18.67       17.94     12.56 o 
 -12  12   4        0.89        3.58      5.88 o 
 -11  12   4        6.89        6.23      5.38 o 
 -10  12   4        5.23       11.08      5.59 o 
  -9  12   4       16.52       23.62      6.32 o 
  -8  12   4        0.16        0.85      3.60 o 
  -7  12   4       35.37       35.23      6.27 o 
  -6  12   4        4.62        4.48      4.92 o 
  -5  12   4       64.50       67.63      8.71 o 
  -4  12   4        0.68        1.11      3.78 o 
  -3  12   4      115.93      120.35      9.71 o 
  -2  12   4        6.51        8.10      4.32 o 
  -1  12   4       65.88       82.36      8.58 o 
   0  12   4       17.75       26.58      6.28 o 
   1  12   4       43.48       40.76      7.49 o 
   2  12   4       54.75       66.82      8.96 o 
   3  12   4       90.84       89.83     10.15 o 
   4  12   4        0.71        0.55      4.39 o 
   5  12   4      170.00      157.92     12.90 o 
   6  12   4        1.75        4.33      5.25 o 
   7  12   4       74.35       93.10     11.16 o 
   8  12   4        2.14        7.05      6.30 o 
  -8  13   4       41.81       43.51     10.28 o 
  -7  13   4        0.99        5.49      5.87 o 
  -6  13   4        6.93       16.22      7.08 o 
  -5  13   4       40.33       52.61      8.69 o 
  -4  13   4        2.71       14.66      5.73 o 
  -3  13   4        5.42        6.37      4.96 o 
  -2  13   4       59.01       78.98     10.01 o 
  -1  13   4        0.90        2.28      4.71 o 
   0  13   4        1.29        2.15      4.73 o 
   1  13   4        0.04        1.07      4.97 o 
   2  13   4        9.32        4.37      5.33 o 
   3  13   4        6.92       13.23      6.02 o 
   4  13   4       25.94       28.97      7.72 o 
 -24   1   5       13.95       13.58      6.26 o 
 -23   1   5        8.61       13.18      5.56 o 
 -22   1   5       10.50       10.40      5.01 o 
 -21   1   5        0.40        1.76      4.05 o 
 -20   1   5       37.29       43.07      7.14 o 
 -19   1   5        4.78        7.61      4.26 o 
 -18   1   5      100.59       89.88      8.66 o 
 -17   1   5     1522.74     1416.00     23.39 o 
 -16   1   5      116.99      125.49      7.71 o 
 -15   1   5     1605.84     1604.51     33.83 o 
 -14   1   5     1513.81     1432.76     20.51 o 
 -13   1   5      987.25      985.29     14.27 o 
 -12   1   5        1.18        2.04      1.32 o 
 -11   1   5        4.07        2.54      1.17 o 
 -10   1   5       37.79       44.33      2.75 o 
  -9   1   5     4250.72     4475.88     60.80 o 
  -8   1   5      777.63      715.51     14.01 o 
  -7   1   5     2716.55     2867.41     35.15 o 
  -6   1   5        5.78        3.86      1.26 o 
  -5   1   5      477.89      524.31      5.26 o 
  -4   1   5      631.45      807.29      7.60 o 
  -3   1   5     4664.21     5229.41     20.68 o 
  -2   1   5     7943.98     8007.30     40.36 o 
  -1   1   5     7204.46     7988.59     35.60 o 
   0   1   5     2439.37     2460.89     17.73 o 
   1   1   5     2284.35     2332.47     13.43 o 
   2   1   5        2.01        0.81      0.88 o 
   3   1   5      669.37      617.55      8.11 o 
   4   1   5      874.06      860.68      8.20 o 
   5   1   5      359.62      436.14      7.19 o 
   6   1   5      262.66      264.46      4.86 o 
   7   1   5      316.85      324.58      7.01 o 
   8   1   5       21.06       13.71      2.39 o 
   9   1   5       43.13       48.33      4.38 o 
  10   1   5       31.67       30.30      3.87 o 
  11   1   5       53.55       54.41      5.09 o 
  12   1   5       64.42       68.17      5.66 o 
  13   1   5      170.66      167.90      7.88 o 
  14   1   5        1.58        0.09      2.87 o 
  15   1   5       23.44       24.63      4.62 o 
  16   1   5        8.43       14.32      4.21 o 
  17   1   5        0.07        0.92      4.94 o 
  18   1   5       24.54       38.54      8.53 o 
  19   1   5       46.52       66.09     11.26 o 
 -24   2   5        1.70        3.89      7.61 o 
 -23   2   5       46.98       48.46      8.14 o 
 -22   2   5       15.98       21.05      5.93 o 
 -21   2   5        8.16       -0.23      3.80 o 
 -20   2   5        0.01        1.91      4.04 o 
 -19   2   5       21.04       20.51      5.47 o 
 -18   2   5        1.23        1.70      3.49 o 
 -17   2   5        1.19       -2.01      2.66 o 
 -16   2   5     1737.72     1661.79     23.96 o 
 -15   2   5      476.63      417.83     11.95 o 
 -14   2   5      171.28      168.61      6.67 o 
 -13   2   5      509.75      461.83     10.00 o 
 -12   2   5      288.01      265.43      6.52 o 
 -11   2   5     1099.52     1125.44     15.81 o 
 -10   2   5       49.36       63.20      2.74 o 
  -9   2   5     1336.95     1418.56     19.58 o 
  -8   2   5     2266.93     2443.15     18.21 o 
  -7   2   5     2550.36     2888.10     28.67 o 
  -6   2   5     1470.12     1465.18     16.54 o 
  -5   2   5       12.66       13.19      1.39 o 
  -4   2   5     1769.16     1924.75     13.42 o 
  -3   2   5        3.39       11.97      1.37 o 
  -2   2   5    10694.92    11615.55     56.82 o 
  -1   2   5     1235.72     1277.56     10.16 o 
   0   2   5      502.53      483.99      6.50 o 
   1   2   5        0.18        0.68      0.99 o 
   2   2   5       88.89       80.26      2.60 o 
   3   2   5      144.26      167.18      4.55 o 
   4   2   5     1998.40     2165.95     22.79 o 
   5   2   5        9.24       18.85      2.23 o 
   6   2   5      319.08      334.38      7.01 o 
   7   2   5       61.51       70.55      4.01 o 
   8   2   5      347.48      344.03      7.85 o 
   9   2   5       48.52       45.48      3.79 o 
  10   2   5      300.99      276.12      8.59 o 
  11   2   5      296.37      292.93      9.36 o 
  12   2   5      541.80      520.51     12.67 o 
  13   2   5      655.78      652.58     14.67 o 
  14   2   5      468.44      428.65     12.58 o 
  15   2   5       15.95       22.43      4.60 o 
  16   2   5        9.53        2.14      4.55 o 
  17   2   5        5.74        9.19      5.10 o 
  18   2   5        0.72       -1.51      5.50 o 
  19   2   5        0.11        0.43      6.30 o 
 -23   3   5        2.51        3.16      4.74 o 
 -22   3   5        4.46        5.77      4.99 o 
 -21   3   5        6.18        2.21      4.36 o 
 -20   3   5        7.18        6.80      4.57 o 
 -19   3   5       38.42       44.27      6.98 o 
 -18   3   5       19.49        9.62      3.82 o 
 -17   3   5       40.57       25.78      4.70 o 
 -16   3   5      230.95      226.67      9.58 o 
 -15   3   5      207.58      196.61      9.71 o 
 -14   3   5      201.83      167.40      7.65 o 
 -13   3   5       80.54       76.32      4.35 o 
 -12   3   5     1135.08     1174.54     20.90 o 
 -11   3   5      599.86      619.56      8.44 o 
 -10   3   5       38.02       30.06      2.35 o 
  -9   3   5       22.59       34.10      2.44 o 
  -8   3   5      558.22      655.96      7.78 o 
  -7   3   5      662.12      673.60      7.76 o 
  -6   3   5      239.77      255.11      4.71 o 
  -5   3   5      427.70      449.06      6.00 o 
  -4   3   5     2396.81     2600.46     26.84 o 
  -3   3   5      894.44      987.18     14.58 o 
  -2   3   5     7048.11     7949.50     79.10 o 
  -1   3   5      729.43      743.43      7.49 o 
   0   3   5      486.27      561.64      6.29 o 
   1   3   5        0.98        0.52      0.92 o 
   2   3   5     1326.72     1411.62     12.05 o 
   3   3   5       84.74       76.03      2.98 o 
   4   3   5      130.28      127.49      3.43 o 
   5   3   5      306.58      288.00      6.52 o 
   6   3   5      249.32      252.96      6.43 o 
   7   3   5       76.46       74.77      4.25 o 
   8   3   5       25.41       21.56      3.05 o 
   9   3   5        4.74        5.35      2.21 o 
  10   3   5        4.83        3.72      2.39 o 
  11   3   5      672.66      669.27     15.60 o 
  12   3   5      119.44      118.15      7.21 o 
  13   3   5      408.44      377.48     11.59 o 
  14   3   5        0.34        1.01      3.84 o 
  15   3   5        0.14        1.54      3.94 o 
  16   3   5      254.78      265.33     13.80 o 
  17   3   5        0.01       -1.10      4.62 o 
  18   3   5       13.81       17.56      7.47 o 
 -23   4   5       72.43       93.37     13.00 o 
 -22   4   5        6.90        7.59      4.89 o 
 -21   4   5       97.96      100.31     11.95 o 
 -20   4   5      146.10      186.48     12.25 o 
 -19   4   5      119.07      122.26      9.02 o 
 -18   4   5      272.04      259.82     11.09 o 
 -17   4   5        0.28       -1.15      2.89 o 
 -16   4   5       77.99       79.73      6.91 o 
 -15   4   5       70.57       70.09      6.36 o 
 -14   4   5      294.71      283.21      9.91 o 
 -13   4   5      177.61      165.41      6.57 o 
 -12   4   5       12.78       13.63      2.48 o 
 -11   4   5      522.01      484.92      8.98 o 
 -10   4   5       10.35        3.52      1.48 o 
  -9   4   5      238.19      291.74      5.93 o 
  -8   4   5      347.26      341.99      7.49 o 
  -7   4   5        1.42        0.43      1.08 o 
  -6   4   5     1269.71     1377.97     15.37 o 
  -5   4   5      427.81      397.54      6.20 o 
  -4   4   5     1561.09     1645.58     19.47 o 
  -3   4   5      299.54      272.10      5.01 o 
  -2   4   5       76.50       79.10      3.03 o 
  -1   4   5     4143.46     4664.06     49.02 o 
   0   4   5      667.00      783.17      8.53 o 
   1   4   5      218.01      267.56      7.46 o 
   2   4   5     4621.82     4974.81     41.01 o 
   3   4   5      111.86       95.95      3.35 o 
   4   4   5       51.77       44.34      2.61 o 
   5   4   5       46.50       33.32      3.08 o 
   6   4   5      382.12      383.50      8.14 o 
   7   4   5      414.84      404.61      8.70 o 
   8   4   5      321.29      293.37      7.84 o 
   9   4   5        2.94        2.88      2.48 o 
  10   4   5      630.17      590.37     11.72 o 
  11   4   5       24.21       19.78      3.94 o 
  12   4   5      149.49      128.58      9.63 o 
  13   4   5        6.85        7.61      4.35 o 
  14   4   5      152.93      151.24     10.99 o 
  15   4   5        7.27       10.10      5.28 o 
  16   4   5        1.55        8.69      6.29 o 
  17   4   5        0.09       -0.09      4.74 o 
  18   4   5       24.41       37.10      9.15 o 
 -22   5   5       58.16       78.56     14.64 o 
 -21   5   5       24.78       31.34      7.84 o 
 -20   5   5        1.61        5.09      5.29 o 
 -19   5   5       21.49       31.33      6.51 o 
 -18   5   5       55.33       51.63      7.38 o 
 -17   5   5       60.98       58.20      7.57 o 
 -16   5   5       15.16       13.05      4.70 o 
 -15   5   5        0.19       -0.43      2.70 o 
 -14   5   5       25.67       24.50      3.71 o 
 -13   5   5      282.97      259.47      8.34 o 
 -12   5   5      544.34      537.79     13.69 o 
 -11   5   5       91.87       84.53      4.62 o 
 -10   5   5       89.07       90.65      4.08 o 
  -9   5   5      251.65      220.81      5.58 o 
  -8   5   5      555.69      580.13      9.86 o 
  -7   5   5      555.66      575.38      8.13 o 
  -6   5   5     1298.66     1341.52     17.54 o 
  -5   5   5      532.09      663.03     14.68 o 
  -4   5   5      404.97      456.90      8.86 o 
  -3   5   5      149.80      178.31      4.73 o 
  -2   5   5      476.56      469.29      9.47 o 
  -1   5   5      111.66      106.99      3.68 o 
   0   5   5       68.02       50.73      2.77 o 
   1   5   5      213.84      194.32      4.81 o 
   2   5   5      871.87      973.84     15.26 o 
   3   5   5     2062.04     2031.81     22.69 o 
   4   5   5       53.55       42.53      3.34 o 
   5   5   5      163.93      164.49      5.62 o 
   6   5   5       73.61       59.07      4.12 o 
   7   5   5      465.39      427.21      9.33 o 
   8   5   5      210.69      187.64      7.56 o 
   9   5   5      302.21      278.81      9.30 o 
  10   5   5        7.63       12.46      3.40 o 
  11   5   5      157.02      169.84      7.90 o 
  12   5   5      150.12      142.05      9.01 o 
  13   5   5      234.53      238.84     11.00 o 
  14   5   5       20.97       17.84      5.20 o 
  15   5   5       17.93       20.59      6.29 o 
  16   5   5       63.44       79.33      9.75 o 
  17   5   5        1.46       -1.60      5.05 o 
 -21   6   5        0.20       -0.52      5.70 o 
 -20   6   5        0.01       -1.58      4.01 o 
 -19   6   5        8.75        6.43      4.50 o 
 -18   6   5      126.34      121.02     10.37 o 
 -17   6   5        3.34       -1.04      4.66 o 
 -16   6   5       77.21       81.53      8.56 o 
 -15   6   5      139.85      120.44      9.38 o 
 -14   6   5       38.85       44.07      5.55 o 
 -13   6   5      228.01      221.73      9.22 o 
 -12   6   5       12.77       10.80      3.32 o 
 -11   6   5      501.08      492.17     11.11 o 
 -10   6   5       47.14       48.29      3.99 o 
  -9   6   5      169.91      163.00      5.83 o 
  -8   6   5       27.82       31.58      3.26 o 
  -7   6   5       42.76       47.18      3.65 o 
  -6   6   5      310.15      316.10     11.08 o 
  -5   6   5       32.08       20.63      2.69 o 
  -4   6   5       37.10       24.91      2.74 o 
  -3   6   5       93.46      107.85      4.50 o 
  -2   6   5       98.10      112.02      4.58 o 
  -1   6   5        4.58        5.93      1.95 o 
   0   6   5       69.50       75.33      3.51 o 
   1   6   5      237.25      248.38      5.84 o 
   2   6   5      298.64      307.77      6.49 o 
   3   6   5      264.68      247.04      6.05 o 
   4   6   5      308.06      282.76     13.05 o 
   5   6   5        6.58        3.90      2.20 o 
   6   6   5     1288.93     1254.37     18.38 o 
   7   6   5       31.08       25.52      3.95 o 
   8   6   5      281.87      253.27      9.75 o 
   9   6   5       12.35       18.20      3.88 o 
  10   6   5       13.46        9.85      3.80 o 
  11   6   5        0.56        4.78      3.76 o 
  12   6   5       49.02       51.77      6.74 o 
  13   6   5        0.93        2.40      4.27 o 
  14   6   5       42.44       44.77      7.54 o 
  15   6   5       12.60       13.96      7.01 o 
  16   6   5       36.43       41.16      9.11 o 
  17   6   5        5.77        9.64      7.01 o 
 -21   7   5        2.81       -4.40      5.94 o 
 -20   7   5       19.13       18.70      6.08 o 
 -19   7   5        1.57       -1.46      4.33 o 
 -18   7   5        0.28       -2.13      3.92 o 
 -17   7   5      209.61      248.40     13.14 o 
 -16   7   5       67.16       62.86      8.12 o 
 -15   7   5      321.01      305.14     13.67 o 
 -14   7   5      599.78      568.71     15.43 o 
 -13   7   5       22.57       21.77      4.64 o 
 -12   7   5      323.78      316.61     11.16 o 
 -11   7   5      471.44      453.33     14.36 o 
 -10   7   5      171.02      149.45      6.34 o 
  -9   7   5      133.39      124.88      5.89 o 
  -8   7   5      228.54      211.20      6.86 o 
  -7   7   5      139.57      115.67      5.40 o 
  -6   7   5      189.37      161.68      5.93 o 
  -5   7   5      241.88      228.22      6.79 o 
  -4   7   5      418.05      376.81      9.54 o 
  -3   7   5       12.64       12.32      2.78 o 
  -2   7   5        0.99        2.40      2.09 o 
  -1   7   5       56.25       63.85      4.67 o 
   0   7   5      119.40      102.82      5.47 o 
   1   7   5      173.93      162.89      6.37 o 
   2   7   5      487.18      425.43     10.70 o 
   3   7   5      202.12      194.20     11.36 o 
   4   7   5      725.62      628.18     16.64 o 
   5   7   5      679.65      622.28     16.80 o 
   6   7   5        1.37        0.25      3.31 o 
   7   7   5        0.03        3.39      3.80 o 
   8   7   5        1.89        2.62      3.34 o 
   9   7   5       52.78       63.54      6.59 o 
  10   7   5        4.48        3.77      3.60 o 
  11   7   5       42.18       44.87      6.24 o 
  12   7   5       84.16       79.59      7.94 o 
  13   7   5       15.39       27.37      5.85 o 
  14   7   5        7.45        5.09      4.89 o 
  15   7   5       43.25       44.55      9.09 o 
  16   7   5       17.55       30.15      8.77 o 
 -19   8   5        0.47        2.51      4.95 o 
 -18   8   5       13.59       15.62      5.63 o 
 -17   8   5        3.36        5.13      4.76 o 
 -16   8   5       13.66       18.47      6.74 o 
 -15   8   5       14.38        7.83      4.65 o 
 -14   8   5      174.42      174.07     12.86 o 
 -13   8   5       37.87       44.80      6.96 o 
 -12   8   5        0.33        3.64      4.01 o 
 -11   8   5      276.64      303.16     12.98 o 
 -10   8   5      279.71      260.60      9.31 o 
  -9   8   5     1475.39     1408.65     24.36 o 
  -8   8   5        1.44        0.30      3.02 o 
  -7   8   5     1481.78     1382.93     25.91 o 
  -6   8   5      283.17      266.29      9.04 o 
  -5   8   5      523.23      492.98     12.69 o 
  -4   8   5      150.97      152.88      7.67 o 
  -3   8   5      128.91      105.52      6.77 o 
  -2   8   5       69.32       70.79      5.88 o 
  -1   8   5       74.32       75.24      6.06 o 
   0   8   5      311.31      335.18     11.80 o 
   1   8   5      129.90      104.85      7.06 o 
   2   8   5      224.71      216.55     10.55 o 
   3   8   5      478.31      387.52     13.80 o 
   4   8   5       57.48       68.89      7.45 o 
   5   8   5       52.38       50.85      6.98 o 
   6   8   5       67.24       63.57      7.64 o 
   7   8   5      347.81      322.80     13.81 o 
   8   8   5       26.60       25.98      5.94 o 
   9   8   5        6.98        9.58      4.81 o 
  10   8   5       34.55       39.72      7.02 o 
  11   8   5       33.45       36.85      7.23 o 
  12   8   5       37.93       60.53      8.59 o 
  13   8   5        2.27        2.94      4.93 o 
  14   8   5       38.55       52.72     12.35 o 
  15   8   5        1.10       -0.55      9.87 o 
 -18   9   5       26.25       19.89      7.92 o 
 -17   9   5        4.37       12.96      6.56 o 
 -16   9   5        2.97       -0.59      5.16 o 
 -15   9   5        3.91       13.00      5.59 o 
 -14   9   5       30.63       29.40      6.62 o 
 -13   9   5       18.73       24.48      6.08 o 
 -12   9   5      333.65      310.47     14.01 o 
 -11   9   5        0.02       -3.25      4.01 o 
 -10   9   5      657.61      621.56     18.67 o 
  -9   9   5       59.38       60.64      5.98 o 
  -8   9   5      357.39      331.59     10.77 o 
  -7   9   5        8.06        4.78      3.17 o 
  -6   9   5      133.55      135.93      7.44 o 
  -5   9   5       24.95       28.66      4.85 o 
  -4   9   5        0.54        2.30      3.19 o 
  -3   9   5        9.18        6.97      3.29 o 
  -2   9   5        0.04       -0.61      2.92 o 
  -1   9   5        3.11        3.63      3.85 o 
   0   9   5       92.26       82.63      8.02 o 
   1   9   5       77.50       64.56      6.32 o 
   2   9   5        6.25        5.28      3.65 o 
   3   9   5      163.25      158.89     10.13 o 
   4   9   5       60.58       66.49      8.03 o 
   5   9   5      210.78      184.34     11.20 o 
   6   9   5       32.57       35.91      6.79 o 
   7   9   5        3.72       -1.15      4.32 o 
   8   9   5       18.61       17.16      5.60 o 
   9   9   5        7.53        9.23      4.96 o 
  10   9   5        5.22        6.79      5.07 o 
  11   9   5        0.03        4.24      4.49 o 
  12   9   5        1.62        7.90      5.27 o 
  13   9   5       17.60       21.91      7.60 o 
 -17  10   5       12.46        6.85      6.99 o 
 -16  10   5      108.54      111.70     13.40 o 
 -15  10   5       31.25       37.13      7.51 o 
 -14  10   5        1.16        2.86      4.62 o 
 -13  10   5       26.68       28.75      6.49 o 
 -12  10   5        5.54       -1.77      4.04 o 
 -11  10   5      134.88      137.23     11.13 o 
 -10  10   5        2.91        9.11      4.88 o 
  -9  10   5        3.59        4.25      3.94 o 
  -8  10   5       75.12       72.41      6.62 o 
  -7  10   5        4.81        8.65      3.69 o 
  -6  10   5      225.17      212.86      9.16 o 
  -5  10   5      168.40      159.81      8.23 o 
  -4  10   5       47.40       43.60      5.78 o 
  -3  10   5      115.13      114.16      9.55 o 
  -2  10   5       29.91       29.12      5.75 o 
  -1  10   5       58.87       52.78      7.38 o 
   0  10   5        6.70        4.71      3.51 o 
   1  10   5      120.84      106.32      9.47 o 
   2  10   5      171.68      182.93     11.26 o 
   3  10   5      204.03      204.90     11.65 o 
   4  10   5        1.87        2.74      4.54 o 
   5  10   5      838.49      790.62     22.56 o 
   6  10   5        0.03        2.69      4.41 o 
   7  10   5      301.29      297.93     14.72 o 
   8  10   5       78.39       99.01     10.40 o 
   9  10   5        2.64        5.09      5.07 o 
  10  10   5       47.55       54.91      8.50 o 
  11  10   5        1.19       -0.26      5.03 o 
  12  10   5        3.11        0.30      5.46 o 
 -15  11   5        0.01        1.12      6.13 o 
 -14  11   5        0.04        1.72      4.86 o 
 -13  11   5        0.49        2.62      5.09 o 
 -12  11   5        0.87        1.76      4.49 o 
 -11  11   5      112.44      122.48     11.28 o 
 -10  11   5        5.32       10.07      5.35 o 
  -9  11   5        2.91       -0.18      4.38 o 
  -8  11   5        1.00        0.67      3.82 o 
  -7  11   5       34.36       44.08      5.74 o 
  -6  11   5       92.42      103.12      8.82 o 
  -5  11   5       50.37       55.37      7.03 o 
  -4  11   5      108.05      101.34      8.70 o 
  -3  11   5        3.75        3.20      3.87 o 
  -2  11   5       25.33       22.43      5.29 o 
  -1  11   5       22.25       29.13      5.61 o 
   0  11   5        9.11       12.75      5.13 o 
   1  11   5      103.45      102.68     10.08 o 
   2  11   5       27.10       25.52      6.16 o 
   3  11   5        9.53        8.91      4.56 o 
   4  11   5      296.12      298.07     14.63 o 
   5  11   5        0.06        1.21      4.22 o 
   6  11   5       35.46       51.51      8.11 o 
   7  11   5       10.88        6.63      4.68 o 
   8  11   5        0.45        2.94      4.94 o 
   9  11   5       21.93       35.02      7.68 o 
  10  11   5        0.00        1.71      5.45 o 
 -12  12   5       23.69       25.70      7.22 o 
 -11  12   5       64.02       60.93      9.37 o 
 -10  12   5       11.42        7.15      5.71 o 
  -9  12   5        3.34        2.02      4.80 o 
  -8  12   5       12.44        4.94      4.71 o 
  -7  12   5       25.08       28.89      6.55 o 
  -6  12   5        8.21        8.51      4.34 o 
  -5  12   5       60.45       69.81      8.00 o 
  -4  12   5       47.59       56.33      7.47 o 
  -3  12   5        0.84        2.47      4.16 o 
  -2  12   5       41.16       36.36      6.39 o 
  -1  12   5       14.17       15.41      4.92 o 
   0  12   5       69.75       86.66      9.65 o 
   1  12   5        1.72        3.52      4.54 o 
   2  12   5       87.90      107.08     10.90 o 
   3  12   5        8.46       13.23      5.82 o 
   4  12   5        9.58       10.90      5.50 o 
   5  12   5       22.87       30.90      6.98 o 
   6  12   5       13.55        9.34      5.84 o 
   7  12   5        0.01       -2.57      5.03 o 
  -8  13   5       28.37       36.71      9.87 o 
  -7  13   5        1.22        8.86      5.74 o 
  -6  13   5       32.53       34.57      7.64 o 
  -5  13   5        0.35        2.25      4.53 o 
  -4  13   5        0.03        2.22      4.40 o 
  -3  13   5       16.43       18.51      5.83 o 
  -2  13   5        0.04        2.55      4.97 o 
  -1  13   5       30.98       39.39      7.54 o 
   0  13   5        7.21       12.27      6.04 o 
   1  13   5       43.50       34.37      7.67 o 
   2  13   5        1.67        4.54      5.34 o 
   3  13   5       83.33       77.22     10.72 o 
 -24   0   6        7.07        9.21      7.81 o 
 -23   0   6        2.57       -2.61      5.87 o 
 -22   0   6       49.59       51.32     13.15 o 
 -21   0   6      184.47      190.25     17.32 o 
 -20   0   6        9.89        5.42      6.12 o 
 -19   0   6      248.56      220.94     16.67 o 
 -18   0   6       31.97       20.51      7.58 o 
 -17   0   6      159.02      141.14     10.56 o 
 -16   0   6      464.63      434.07     15.82 o 
 -15   0   6      246.79      215.59     11.07 o 
 -14   0   6       27.40       25.71      5.26 o 
 -13   0   6      342.07      343.69     15.15 o 
 -12   0   6     1710.87     1764.55     31.71 o 
 -11   0   6     1189.69     1024.00     31.93 o 
 -10   0   6    11324.55    11835.39     89.53 o 
  -9   0   6     6174.94     7100.90     45.55 o 
  -8   0   6     2995.62     3116.59     28.74 o 
  -7   0   6     1885.47     1965.68     21.73 o 
  -6   0   6     3797.90     4108.39     22.57 o 
  -5   0   6     3136.86     3165.39     19.37 o 
  -4   0   6      384.82      326.65      6.33 o 
  -3   0   6    10624.06    10856.32     56.38 o 
  -2   0   6    12759.77    13427.21    131.19 o 
  -1   0   6     1519.83     1734.34     25.29 o 
   0   0   6     7502.48     7768.83     58.41 o 
   1   0   6     1008.35     1187.50     21.40 o 
   2   0   6       39.02       48.69      3.23 o 
   3   0   6     1475.60     1627.33     36.42 o 
   4   0   6     2092.26     2212.29     44.71 o 
   5   0   6      431.55      491.21      9.96 o 
   6   0   6     6510.21     7391.86    143.52 o 
   7   0   6      279.25      205.34     10.77 o 
   8   0   6       33.52       37.98      5.54 o 
   9   0   6       29.45       39.40      6.05 o 
  10   0   6        8.06       10.48      4.25 o 
  11   0   6      514.10      524.30     17.55 o 
  12   0   6     1134.52     1091.09     25.93 o 
  13   0   6       48.10       54.71      8.27 o 
  14   0   6       11.10        9.26      5.51 o 
  15   0   6      208.19      234.28     14.33 o 
  16   0   6        6.58        9.06      5.85 o 
  17   0   6        0.56       -7.18      7.18 o 
  18   0   6       38.85       35.88     16.14 o 
 -24   1   6        5.09        6.26      5.67 o 
 -23   1   6        0.07        4.67      4.30 o 
 -22   1   6       50.64       46.49      7.69 o 
 -21   1   6        3.58        6.23      4.69 o 
 -20   1   6       34.46       34.56      6.54 o 
 -19   1   6        0.54        0.96      3.79 o 
 -18   1   6       87.91       64.80      7.75 o 
 -17   1   6        2.21       -2.16      2.94 o 
 -16   1   6      555.71      506.62     13.06 o 
 -15   1   6     2480.65     2493.06     27.31 o 
 -14   1   6      471.19      429.59     11.02 o 
 -13   1   6       34.91       32.94      3.66 o 
 -12   1   6      169.42      202.96      6.56 o 
 -11   1   6     2277.69     2436.71     38.23 o 
 -10   1   6      221.51      245.23      5.29 o 
  -9   1   6     1590.84     1804.87     25.26 o 
  -8   1   6      996.31     1140.25     16.09 o 
  -7   1   6      396.69      429.60      6.22 o 
  -6   1   6      179.99      156.43      3.26 o 
  -5   1   6     2075.35     2196.78     18.65 o 
  -4   1   6      939.48      984.32      7.78 o 
  -3   1   6      265.40      262.95      4.05 o 
  -2   1   6     4988.00     5368.95     33.41 o 
  -1   1   6    13097.48    13966.38     98.41 o 
   0   1   6        1.48        1.95      1.19 o 
   1   1   6      169.70      198.48      3.90 o 
   2   1   6       16.21       22.56      1.75 o 
   3   1   6       73.36       74.73      2.83 o 
   4   1   6      348.94      382.26      5.91 o 
   5   1   6     1989.67     2282.68     17.84 o 
   6   1   6      895.57      883.43     11.49 o 
   7   1   6       69.63       64.52      4.16 o 
   8   1   6      907.31      882.15     22.77 o 
   9   1   6      128.55      123.61      6.08 o 
  10   1   6      168.17      171.29      7.23 o 
  11   1   6        2.22        1.12      2.64 o 
  12   1   6      221.95      218.66      8.80 o 
  13   1   6      189.05      211.22      9.08 o 
  14   1   6        4.59        3.61      3.37 o 
  15   1   6        3.18        0.96      3.84 o 
  16   1   6        9.72        7.45      4.39 o 
  17   1   6        3.28       -2.50      4.26 o 
  18   1   6        3.30        1.27      8.60 o 
 -24   2   6        0.51        0.71      5.12 o 
 -23   2   6       39.61       46.82      8.11 o 
 -22   2   6       33.46       35.16      7.09 o 
 -21   2   6        0.25       -3.80      3.80 o 
 -20   2   6       28.00       30.33      6.34 o 
 -19   2   6       16.20       16.36      4.79 o 
 -18   2   6      105.23      120.92      8.07 o 
 -17   2   6       62.96       65.95      6.47 o 
 -16   2   6        0.56        1.06      2.79 o 
 -15   2   6       31.26       29.33      3.94 o 
 -14   2   6      378.88      382.78      9.69 o 
 -13   2   6      214.77      200.72      6.89 o 
 -12   2   6      155.35      171.98      6.71 o 
 -11   2   6      581.89      654.42      9.49 o 
 -10   2   6       33.51       38.11      2.78 o 
  -9   2   6      493.10      565.33      8.15 o 
  -8   2   6     1662.56     1952.01     24.55 o 
  -7   2   6       18.77       18.71      1.62 o 
  -6   2   6      414.91      418.71      5.60 o 
  -5   2   6        1.98        1.23      0.87 o 
  -4   2   6        2.02        6.55      1.16 o 
  -3   2   6       40.42       56.34      2.23 o 
  -2   2   6     2376.75     2461.14     14.88 o 
  -1   2   6     1426.41     1589.95     12.16 o 
   0   2   6      210.02      176.05      4.32 o 
   1   2   6      894.00      962.42     11.39 o 
   2   2   6      503.46      510.80      6.30 o 
   3   2   6        7.95        7.70      1.41 o 
   4   2   6        2.60        2.47      1.06 o 
   5   2   6       91.01       84.46      4.00 o 
   6   2   6      409.89      426.57      8.25 o 
   7   2   6       99.00      100.92      4.68 o 
   8   2   6        0.17        0.68      1.75 o 
   9   2   6       25.33       23.20      3.85 o 
  10   2   6       96.22       87.99      5.99 o 
  11   2   6      105.84      103.06      6.67 o 
  12   2   6        0.03       -0.62      2.86 o 
  13   2   6       80.09       95.98      8.07 o 
  14   2   6      205.25      208.33     10.46 o 
  15   2   6       73.26       78.33      8.07 o 
  16   2   6       16.75       22.01      5.59 o 
  17   2   6       17.03       22.18      6.30 o 
  18   2   6       13.76       13.15      8.88 o 
 -23   3   6        1.13        2.61      4.77 o 
 -22   3   6        8.81       10.56      5.20 o 
 -21   3   6        1.44        2.05      5.19 o 
 -20   3   6       38.60       37.08      7.71 o 
 -19   3   6       57.48       65.57      7.18 o 
 -18   3   6        1.78       -0.17      2.89 o 
 -17   3   6        1.33        0.78      3.02 o 
 -16   3   6        0.21       -2.54      2.54 o 
 -15   3   6      646.42      662.20     14.87 o 
 -14   3   6      122.10       93.21      5.70 o 
 -13   3   6      385.44      368.49      9.28 o 
 -12   3   6      663.26      624.05     10.12 o 
 -11   3   6      263.05      283.23      6.74 o 
 -10   3   6      139.16      130.97      3.96 o 
  -9   3   6     4839.89     5465.17     38.89 o 
  -8   3   6       41.03       38.69      2.45 o 
  -7   3   6      258.39      265.04      5.06 o 
  -6   3   6       19.67       23.17      1.93 o 
  -5   3   6      728.53      722.60      7.80 o 
  -4   3   6      131.39      141.06      3.61 o 
  -3   3   6      425.12      454.81      8.19 o 
  -2   3   6      847.90     1044.13      8.72 o 
  -1   3   6       36.77       40.85      2.14 o 
   0   3   6      135.93      153.07      3.55 o 
   1   3   6     2392.66     2513.21     19.33 o 
   2   3   6      333.25      333.28      5.40 o 
   3   3   6      133.54      147.97      3.86 o 
   4   3   6      188.36      232.60      5.23 o 
   5   3   6        2.89        0.88      1.56 o 
   6   3   6     1930.29     1939.84     19.77 o 
   7   3   6       24.31       34.76      3.43 o 
   8   3   6        8.24       10.39      2.39 o 
   9   3   6      877.04      829.79     13.24 o 
  10   3   6        1.16       -0.27      2.81 o 
  11   3   6      450.77      444.65     13.26 o 
  12   3   6       37.00       37.72      5.56 o 
  13   3   6        0.61        3.30      4.31 o 
  14   3   6        0.27        2.77      4.37 o 
  15   3   6        9.55        8.98      4.69 o 
  16   3   6       11.64       14.60      5.88 o 
  17   3   6        7.93       10.28      5.67 o 
  18   3   6        0.61        3.85      6.72 o 
 -23   4   6       13.46       13.37      6.86 o 
 -22   4   6       31.12       27.18      6.65 o 
 -21   4   6        6.64        9.06      5.14 o 
 -20   4   6        9.92        5.91      4.72 o 
 -19   4   6       29.31       30.30      5.41 o 
 -18   4   6       38.96       40.45      5.90 o 
 -17   4   6        8.51        4.58      3.33 o 
 -16   4   6      495.24      481.90     13.62 o 
 -15   4   6      148.57      127.52      7.66 o 
 -14   4   6       91.98       88.45      6.45 o 
 -13   4   6      540.99      472.00      9.54 o 
 -12   4   6        7.97        6.03      2.10 o 
 -11   4   6      459.08      448.76      8.76 o 
 -10   4   6      636.73      664.22     10.49 o 
  -9   4   6      426.93      470.63      7.53 o 
  -8   4   6     2168.92     2294.71     27.26 o 
  -7   4   6       20.82       17.43      2.02 o 
  -6   4   6      115.91      115.96      3.74 o 
  -5   4   6     1455.99     1586.51     18.51 o 
  -4   4   6      912.88      980.96     10.03 o 
  -3   4   6      272.50      299.88      5.39 o 
  -2   4   6     2400.98     2656.67     21.70 o 
  -1   4   6     2947.00     3506.40     40.99 o 
   0   4   6      442.58      391.42      6.09 o 
   1   4   6       35.76       25.43      2.16 o 
   2   4   6     1087.23     1188.05     11.60 o 
   3   4   6      219.65      209.54      4.93 o 
   4   4   6        3.89        4.43      1.72 o 
   5   4   6      286.70      289.53      7.12 o 
   6   4   6       55.62       55.83      3.99 o 
   7   4   6      302.64      280.70      8.61 o 
   8   4   6       27.07       33.41      4.21 o 
   9   4   6       67.92       59.13      5.35 o 
  10   4   6      108.52      119.61      7.10 o 
  11   4   6       13.42       17.87      4.46 o 
  12   4   6      158.96      162.29      9.38 o 
  13   4   6       43.70       46.44      6.53 o 
  14   4   6      111.43      105.51      8.95 o 
  15   4   6       25.80       27.32      5.89 o 
  16   4   6       22.18       26.89      6.57 o 
  17   4   6        3.83        3.78      4.95 o 
 -22   5   6       34.04       34.62      8.62 o 
 -21   5   6       11.41       16.54      6.32 o 
 -20   5   6       24.54       26.47      6.19 o 
 -19   5   6        8.25        5.41      4.17 o 
 -18   5   6        0.02        5.66      4.10 o 
 -17   5   6       93.10       90.92      8.67 o 
 -16   5   6       49.77       61.22      7.51 o 
 -15   5   6      140.72      125.86      7.71 o 
 -14   5   6       48.60       35.12      4.78 o 
 -13   5   6       57.11       59.88      4.41 o 
 -12   5   6      374.47      360.65     11.28 o 
 -11   5   6      229.24      210.80      6.45 o 
 -10   5   6        1.32        0.52      1.50 o 
  -9   5   6      178.91      163.81      4.94 o 
  -8   5   6      355.79      361.32      6.81 o 
  -7   5   6      562.05      592.10      9.80 o 
  -6   5   6     1092.68     1093.46     16.45 o 
  -5   5   6      763.61      818.40      9.92 o 
  -4   5   6      414.20      428.83      8.76 o 
  -3   5   6      283.82      335.62      6.12 o 
  -2   5   6      423.65      440.30      7.97 o 
  -1   5   6      602.58      626.89      8.21 o 
   0   5   6       10.45        8.70      1.66 o 
   1   5   6      989.61     1057.35     14.35 o 
   2   5   6        2.06        5.47      1.72 o 
   3   5   6     1406.12     1379.11     14.47 o 
   4   5   6      613.19      577.33     11.41 o 
   5   5   6      106.99      107.81      6.38 o 
   6   5   6     1561.47     1537.18     29.43 o 
   7   5   6      453.79      419.60     10.82 o 
   8   5   6      839.57      832.11     24.91 o 
   9   5   6      283.78      282.03      9.56 o 
  10   5   6       37.25       47.11      5.35 o 
  11   5   6       94.08      108.95      7.30 o 
  12   5   6      166.95      161.81      9.76 o 
  13   5   6       20.03       19.82      5.28 o 
  14   5   6      130.48      139.25     10.09 o 
  15   5   6       33.61       38.42      6.75 o 
  16   5   6       46.61       55.45      8.67 o 
  17   5   6        0.81        9.69      6.67 o 
 -22   6   6        0.05        1.72      6.19 o 
 -21   6   6       10.56       16.08      5.80 o 
 -20   6   6        5.19       13.21      5.50 o 
 -19   6   6        6.69       10.24      4.86 o 
 -18   6   6       76.69       85.07      9.20 o 
 -17   6   6        0.02       -2.39      3.43 o 
 -16   6   6      426.16      395.29     15.08 o 
 -15   6   6       42.97       48.04      6.94 o 
 -14   6   6      609.89      578.95     14.67 o 
 -13   6   6        1.79        3.91      2.89 o 
 -12   6   6        0.00       -0.64      2.18 o 
 -11   6   6     1132.59     1053.22     16.85 o 
 -10   6   6       95.11       86.50      4.88 o 
  -9   6   6       16.60       12.52      2.60 o 
  -8   6   6      655.23      616.59     18.58 o 
  -7   6   6      171.84      184.46      5.99 o 
  -6   6   6      343.24      318.22      7.52 o 
  -5   6   6        1.06        2.40      1.80 o 
  -4   6   6       21.50       27.05      2.98 o 
  -3   6   6      703.01      781.04     15.18 o 
  -2   6   6       82.62       74.11      4.10 o 
  -1   6   6        0.20       -0.04      1.53 o 
   0   6   6       98.03       98.09      4.13 o 
   1   6   6       22.68       33.49      2.86 o 
   2   6   6      426.94      400.96     11.59 o 
   3   6   6      270.80      250.54      7.85 o 
   4   6   6      624.07      609.13     12.05 o 
   5   6   6     1431.74     1404.50     25.85 o 
   6   6   6      270.85      236.42     10.56 o 
   7   6   6      549.89      512.44     13.23 o 
   8   6   6      206.84      181.44      8.04 o 
   9   6   6       27.11       38.82      4.85 o 
  10   6   6      167.80      185.90      9.64 o 
  11   6   6       67.10       72.30      7.46 o 
  12   6   6       74.96       84.28      9.15 o 
  13   6   6       31.15       32.97      6.88 o 
  14   6   6       60.11       71.52      9.10 o 
  15   6   6       51.66       61.75     10.45 o 
  16   6   6       19.24       30.04      8.74 o 
 -21   7   6        2.51        3.60      5.34 o 
 -20   7   6        0.79        0.50      4.35 o 
 -19   7   6        0.21        3.41      4.32 o 
 -18   7   6        0.04        1.29      4.27 o 
 -17   7   6       40.52       44.35      7.38 o 
 -16   7   6        0.70        1.00      3.88 o 
 -15   7   6      136.41      111.44      9.71 o 
 -14   7   6        2.16        0.55      3.06 o 
 -13   7   6        0.25       -0.87      2.93 o 
 -12   7   6      153.67      162.56     11.25 o 
 -11   7   6        3.44        1.73      2.72 o 
 -10   7   6      130.20      128.95      6.71 o 
  -9   7   6      440.05      410.51      9.54 o 
  -8   7   6       58.54       59.80      4.51 o 
  -7   7   6      210.95      200.69      6.71 o 
  -6   7   6       57.00       54.56      4.21 o 
  -5   7   6       79.18       80.29      4.68 o 
  -4   7   6        1.14       -0.41      1.86 o 
  -3   7   6      195.28      181.45      6.79 o 
  -2   7   6       84.86       86.46      5.24 o 
  -1   7   6        0.78       -1.76      1.76 o 
   0   7   6       92.56       82.01      5.92 o 
   1   7   6        1.68        2.26      2.39 o 
   2   7   6      347.02      321.84     12.00 o 
   3   7   6      743.45      707.05     22.35 o 
   4   7   6       37.01       31.50      5.38 o 
   5   7   6      253.56      233.50     11.03 o 
   6   7   6      127.65      117.42      9.18 o 
   7   7   6        0.03        0.53      3.88 o 
   8   7   6        0.18       -0.94      3.67 o 
   9   7   6       39.83       37.27      5.74 o 
  10   7   6       32.27       37.70      5.94 o 
  11   7   6       16.07       16.73      4.98 o 
  12   7   6        7.43        8.52      4.61 o 
  13   7   6       29.94       31.20      6.83 o 
  14   7   6        0.00        2.60      5.00 o 
  15   7   6       14.79       23.76      8.48 o 
 -20   8   6       31.04       41.12      8.13 o 
 -19   8   6        2.08        6.00      4.65 o 
 -18   8   6       39.77       51.57      8.14 o 
 -17   8   6       36.67       48.07      7.68 o 
 -16   8   6      397.54      402.08     16.35 o 
 -15   8   6       56.38       63.33      8.25 o 
 -14   8   6      253.53      237.64     12.47 o 
 -13   8   6      743.29      738.93     20.17 o 
 -12   8   6      541.01      522.56     16.80 o 
 -11   8   6      647.45      585.13     20.79 o 
 -10   8   6       62.68       72.54      6.73 o 
  -9   8   6       66.65       63.93      5.71 o 
  -8   8   6       63.61       53.53      5.24 o 
  -7   8   6     1738.74     1626.55     50.75 o 
  -6   8   6       62.18       53.04      5.03 o 
  -5   8   6      137.22      125.97      6.63 o 
  -4   8   6       12.19        7.03      2.77 o 
  -3   8   6      635.77      537.72     11.93 o 
  -2   8   6        3.75        4.64      2.84 o 
  -1   8   6      186.34      174.74      8.20 o 
   0   8   6       99.36       77.02      6.37 o 
   1   8   6      151.56      115.48      7.21 o 
   2   8   6      299.84      246.38     11.48 o 
   3   8   6      195.38      164.54      9.77 o 
   4   8   6        2.33       11.79      4.37 o 
   5   8   6      168.87      153.34     10.09 o 
   6   8   6        0.63       -0.10      3.71 o 
   7   8   6       25.42       30.68      6.09 o 
   8   8   6      144.23      158.08     11.25 o 
   9   8   6      100.40      101.09      9.82 o 
  10   8   6       18.63       29.15      6.50 o 
  11   8   6       33.01       38.92      7.29 o 
  12   8   6       25.67       29.46      6.54 o 
  13   8   6       36.25       43.82      9.54 o 
  14   8   6        0.17        1.20      8.17 o 
 -18   9   6        1.85        5.35      6.29 o 
 -17   9   6      167.17      187.88     15.75 o 
 -16   9   6        0.92        2.06      5.19 o 
 -15   9   6        9.30        1.63      5.25 o 
 -14   9   6        1.24       -1.31      3.78 o 
 -13   9   6       95.21      101.67      9.75 o 
 -12   9   6        0.22        2.67      4.15 o 
 -11   9   6       26.57       20.13      5.64 o 
 -10   9   6      156.64      161.07      9.37 o 
  -9   9   6      176.78      183.98      8.54 o 
  -8   9   6      170.43      164.29      8.19 o 
  -7   9   6      214.29      208.73      8.62 o 
  -6   9   6      262.14      252.33      9.37 o 
  -5   9   6      274.31      257.78      9.33 o 
  -4   9   6      316.04      307.87     11.21 o 
  -3   9   6      133.08      121.76      8.09 o 
  -2   9   6      404.55      396.15     12.57 o 
  -1   9   6      129.63      134.61      8.32 o 
   0   9   6       63.42       38.61      5.21 o 
   1   9   6       14.96       16.61      4.66 o 
   2   9   6        1.82        1.55      3.51 o 
   3   9   6       82.69       78.93      8.41 o 
   4   9   6      651.51      623.46     19.04 o 
   5   9   6      574.02      497.95     17.32 o 
   6   9   6       87.95       88.38      9.49 o 
   7   9   6       41.13       36.87      6.83 o 
   8   9   6       33.18       59.60      8.25 o 
   9   9   6       69.66       82.78      9.79 o 
  10   9   6       29.93       34.76      7.09 o 
  11   9   6       46.44       62.02      9.25 o 
  12   9   6       20.70       19.49      6.57 o 
  13   9   6        3.94        6.61      6.04 o 
 -17  10   6       24.90       25.24      8.65 o 
 -16  10   6        0.36        2.58      6.16 o 
 -15  10   6       88.72       88.37     10.05 o 
 -14  10   6       14.35       13.58      5.45 o 
 -13  10   6       77.35       88.55      9.86 o 
 -12  10   6       24.63       30.55      6.86 o 
 -11  10   6       38.43       49.05      7.90 o 
 -10  10   6       58.11       63.75      8.42 o 
  -9  10   6       86.93       90.25      8.10 o 
  -8  10   6        4.07        2.99      3.27 o 
  -7  10   6       19.22       15.86      4.43 o 
  -6  10   6       81.22       77.03      7.46 o 
  -5  10   6        2.51        5.77      3.73 o 
  -4  10   6       35.35       27.61      5.33 o 
  -3  10   6      145.66      133.07      9.00 o 
  -2  10   6        7.90        3.08      3.53 o 
  -1  10   6       69.46       60.31      6.76 o 
   0  10   6        0.15        4.56      3.87 o 
   1  10   6      186.66      146.97     11.05 o 
   2  10   6       73.17       80.95      9.12 o 
   3  10   6      198.90      191.83     11.86 o 
   4  10   6        0.45        2.86      4.30 o 
   5  10   6      129.24      124.64     11.13 o 
   6  10   6       20.39       33.36      6.91 o 
   7  10   6        5.71        6.38      4.93 o 
   8  10   6        0.00        0.44      4.66 o 
   9  10   6       35.76       38.58      7.58 o 
  10  10   6        3.82        0.92      4.74 o 
  11  10   6       10.15        6.51      5.72 o 
 -15  11   6       12.59        7.52      6.98 o 
 -14  11   6        0.01        5.98      5.11 o 
 -13  11   6       32.07       32.16      7.29 o 
 -12  11   6       51.39       50.72      7.99 o 
 -11  11   6        9.70       22.21      5.94 o 
 -10  11   6      105.80      120.51     12.88 o 
  -9  11   6       13.91       13.97      6.14 o 
  -8  11   6       58.09       62.73      7.47 o 
  -7  11   6      129.05      137.37     10.09 o 
  -6  11   6       27.54       32.95      5.90 o 
  -5  11   6       55.04       57.95      7.13 o 
  -4  11   6        1.65        2.18      3.64 o 
  -3  11   6        8.56        7.01      4.20 o 
  -2  11   6       19.37       26.77      5.44 o 
  -1  11   6        4.22       11.91      4.62 o 
   0  11   6       33.16       30.99      6.43 o 
   1  11   6      100.48      123.51     11.92 o 
   2  11   6        0.07        3.08      4.20 o 
   3  11   6       83.63       89.01     10.01 o 
   4  11   6        0.24        2.06      4.18 o 
   5  11   6        0.56        1.61      4.26 o 
   6  11   6        3.19        0.34      4.66 o 
   7  11   6       11.72       17.27      6.44 o 
   8  11   6        3.92        0.14      5.24 o 
   9  11   6       33.22       35.62      8.00 o 
 -12  12   6        6.53        5.40      6.86 o 
 -11  12   6       63.34       80.57     12.07 o 
 -10  12   6       13.27       16.41      6.84 o 
  -9  12   6        5.75        5.32      5.31 o 
  -8  12   6       35.97       42.39      8.50 o 
  -7  12   6       71.40       83.66      8.71 o 
  -6  12   6      200.61      228.48     11.91 o 
  -5  12   6       23.96       25.95      5.77 o 
  -4  12   6        5.16        6.04      4.06 o 
  -3  12   6       39.50       49.39      7.02 o 
  -2  12   6       19.73       21.91      6.03 o 
  -1  12   6       53.83       58.10      8.22 o 
   0  12   6       39.40       36.19      6.98 o 
   1  12   6       18.87       27.67      6.50 o 
   2  12   6       24.69       34.36      7.36 o 
   3  12   6        5.06       10.00      5.21 o 
   4  12   6      120.27      130.83     12.44 o 
   5  12   6        0.02       -1.28      4.79 o 
   6  12   6        0.12       -0.68      5.25 o 
  -7  13   6        7.75        9.58      6.08 o 
  -6  13   6       49.75       67.71      8.61 o 
  -5  13   6       48.83       44.88      7.34 o 
  -4  13   6        5.30        9.25      5.05 o 
  -3  13   6       33.21       52.45      8.86 o 
  -2  13   6        0.24        4.32      5.20 o 
  -1  13   6       29.11       43.53      8.32 o 
   0  13   6        5.57       11.96      5.63 o 
   1  13   6        0.03        5.45      5.16 o 
   2  13   6        8.12       14.95     12.56 o 
 -24   1   7       11.91       18.86      6.47 o 
 -23   1   7       92.79       87.91     10.12 o 
 -22   1   7      132.45      139.60     11.64 o 
 -21   1   7       21.26       11.25      5.13 o 
 -20   1   7       62.21       60.58      8.14 o 
 -19   1   7       39.94       26.09      5.87 o 
 -18   1   7      101.21       95.80      7.61 o 
 -17   1   7      150.52      133.50      7.70 o 
 -16   1   7      578.68      507.73     12.05 o 
 -15   1   7      649.94      625.57     12.84 o 
 -14   1   7      665.76      601.36     16.21 o 
 -13   1   7      277.12      281.04      8.08 o 
 -12   1   7     1115.53     1084.51     19.32 o 
 -11   1   7        9.64        9.88      1.61 o 
 -10   1   7      389.36      383.51      7.18 o 
  -9   1   7      206.54      269.66      5.47 o 
  -8   1   7      121.48      109.92      3.50 o 
  -7   1   7      102.33       74.31      2.41 o 
  -6   1   7        0.02        1.07      1.05 o 
  -5   1   7        3.42       15.28      1.55 o 
  -4   1   7     2048.71     2231.25     12.41 o 
  -3   1   7     2417.58     2872.99     18.02 o 
  -2   1   7     1025.42     1078.87     10.08 o 
  -1   1   7     8881.58    10035.69     57.49 o 
   0   1   7      864.02     1076.19     10.38 o 
   1   1   7       10.09       11.84      1.57 o 
   2   1   7       53.00       52.70      2.66 o 
   3   1   7        0.91        4.38      2.01 o 
   4   1   7       33.86       22.89      2.09 o 
   5   1   7       17.52       18.10      2.46 o 
   6   1   7       51.30       68.62      4.02 o 
   7   1   7       82.21       80.70      5.39 o 
   8   1   7       17.99       20.71      3.35 o 
   9   1   7      459.31      462.12     11.13 o 
  10   1   7        3.45        1.54      2.74 o 
  11   1   7      246.82      254.71      9.96 o 
  12   1   7       48.26       59.97      7.43 o 
  13   1   7       23.58       18.50      5.47 o 
  14   1   7      231.40      224.37     12.25 o 
  15   1   7        0.13        1.99      4.47 o 
  16   1   7       22.01       40.03      8.74 o 
  17   1   7       12.12       12.13      6.84 o 
 -24   2   7       39.26       55.19      8.99 o 
 -23   2   7       85.96       83.91      9.83 o 
 -22   2   7        0.22        1.24      4.41 o 
 -21   2   7      202.84      213.90     12.52 o 
 -20   2   7       52.80       52.55      7.58 o 
 -19   2   7        5.97       13.04      4.37 o 
 -18   2   7       15.37       21.49      4.58 o 
 -17   2   7       21.93       18.85      4.27 o 
 -16   2   7      202.55      199.93      7.96 o 
 -15   2   7        0.12        0.28      2.21 o 
 -14   2   7       11.68        9.67      2.61 o 
 -13   2   7       22.26       33.14      3.65 o 
 -12   2   7      544.64      527.24     12.46 o 
 -11   2   7       73.24       97.61      4.05 o 
 -10   2   7       32.25       28.16      2.52 o 
  -9   2   7      174.84      194.24      5.01 o 
  -8   2   7     1087.64     1250.62     12.06 o 
  -7   2   7      638.70      747.86      7.75 o 
  -6   2   7      542.85      553.63      6.71 o 
  -5   2   7     1492.57     1529.05     14.69 o 
  -4   2   7      188.18      187.72      3.86 o 
  -3   2   7      402.03      387.45      7.15 o 
  -2   2   7     9268.05    10227.34     42.85 o 
  -1   2   7      257.86      329.58      6.13 o 
   0   2   7      971.22     1153.23     11.28 o 
   1   2   7     2988.60     3249.23     33.16 o 
   2   2   7      854.76      969.43     16.19 o 
   3   2   7      255.57      252.26      4.99 o 
   4   2   7     1116.04     1217.17     17.83 o 
   5   2   7       41.02       46.82      3.41 o 
   6   2   7       55.78       50.39      3.71 o 
   7   2   7      196.60      202.25      8.05 o 
   8   2   7      176.58      177.83      7.10 o 
   9   2   7      312.22      324.96     10.83 o 
  10   2   7      269.34      255.10     10.16 o 
  11   2   7        3.01        6.45      3.67 o 
  12   2   7       39.30       52.96      6.51 o 
  13   2   7       36.70       40.16      6.04 o 
  14   2   7        3.78        2.89      4.02 o 
  15   2   7        6.24        5.26      4.40 o 
  16   2   7        3.49       10.07      4.73 o 
  17   2   7        0.37        6.07      6.40 o 
 -24   3   7        0.00        6.96      5.40 o 
 -23   3   7        0.89        0.23      4.38 o 
 -22   3   7        0.04        1.62      4.27 o 
 -21   3   7        5.20        8.61      5.59 o 
 -20   3   7        0.02       -3.30      3.30 o 
 -19   3   7        2.91        3.82      3.51 o 
 -18   3   7       51.78       40.54      5.58 o 
 -17   3   7       75.80       72.61      6.81 o 
 -16   3   7      590.59      515.35     13.73 o 
 -15   3   7       11.75        5.51      2.74 o 
 -14   3   7        4.21        5.49      2.60 o 
 -13   3   7      730.91      701.60     12.71 o 
 -12   3   7       61.49       56.88      3.79 o 
 -11   3   7      405.68      409.64      8.06 o 
 -10   3   7       48.16       46.64      3.29 o 
  -9   3   7      453.06      427.71      7.03 o 
  -8   3   7     1520.77     1718.61     24.27 o 
  -7   3   7      155.01      144.37      3.99 o 
  -6   3   7      596.15      686.38     11.28 o 
  -5   3   7      433.69      442.57      6.34 o 
  -4   3   7     1069.01     1264.95     11.36 o 
  -3   3   7      139.75      151.07      3.72 o 
  -2   3   7      495.51      542.73      8.05 o 
  -1   3   7     5446.86     6224.13     30.85 o 
   0   3   7       29.30       27.92      2.59 o 
   1   3   7       36.06       44.89      2.34 o 
   2   3   7      155.75      149.85      3.93 o 
   3   3   7       27.73       33.06      2.72 o 
   4   3   7       42.70       40.74      3.19 o 
   5   3   7      601.49      586.57      9.75 o 
   6   3   7      116.08      124.45      5.91 o 
   7   3   7       20.43       14.21      3.25 o 
   8   3   7      229.33      243.75      8.33 o 
   9   3   7       16.41       12.23      3.89 o 
  10   3   7      240.43      233.14     10.04 o 
  11   3   7      320.14      333.99     12.14 o 
  12   3   7        0.03        0.82      3.58 o 
  13   3   7       72.11       67.07      7.46 o 
  14   3   7       72.58       85.67      8.44 o 
  15   3   7       34.86       37.86      6.56 o 
  16   3   7       12.97        7.08      4.86 o 
  17   3   7       22.24       19.27      6.51 o 
 -23   4   7       16.56       20.27      7.52 o 
 -22   4   7        3.42        2.94      4.58 o 
 -21   4   7      125.08      128.73     11.13 o 
 -20   4   7       81.89       88.38      8.44 o 
 -19   4   7        1.74        0.60      3.56 o 
 -18   4   7      101.30       99.47      7.96 o 
 -17   4   7      199.84      193.64      9.29 o 
 -16   4   7      109.23       88.52      7.02 o 
 -15   4   7       10.03        7.50      3.24 o 
 -14   4   7      203.15      207.35      7.66 o 
 -13   4   7       68.80       57.42      4.16 o 
 -12   4   7      450.27      454.86      9.47 o 
 -11   4   7      256.44      275.53      7.05 o 
 -10   4   7      224.63      248.92      6.57 o 
  -9   4   7     1750.31     1830.49     17.97 o 
  -8   4   7      142.09      138.14      4.32 o 
  -7   4   7       22.66       26.66      2.35 o 
  -6   4   7     5131.81     5551.85     42.91 o 
  -5   4   7      554.76      530.80      7.50 o 
  -4   4   7       22.25       24.94      2.17 o 
  -3   4   7      642.22      604.93      7.64 o 
  -2   4   7      100.88      138.93      4.17 o 
  -1   4   7      307.51      360.54      5.77 o 
   0   4   7      141.21      167.25      4.81 o 
   1   4   7       21.01       20.05      2.08 o 
   2   4   7     1502.50     1508.54     14.59 o 
   3   4   7      714.68      646.71     11.53 o 
   4   4   7       25.78       23.32      3.39 o 
   5   4   7     1817.54     1728.06     46.98 o 
   6   4   7       48.32       44.73      4.55 o 
   7   4   7        0.14       -2.06      2.48 o 
   8   4   7       95.97       85.08      6.04 o 
   9   4   7      142.60      133.57      7.28 o 
  10   4   7       27.49       37.46      5.60 o 
  11   4   7      282.88      275.17     11.48 o 
  12   4   7      114.13      135.44      9.32 o 
  13   4   7      284.05      308.33     12.87 o 
  14   4   7       60.10       69.59      7.78 o 
  15   4   7       86.30      101.63      9.43 o 
  16   4   7        2.90        3.42      5.28 o 
 -23   5   7       13.41        7.66      6.67 o 
 -22   5   7       17.77       22.77      7.68 o 
 -21   5   7       19.18       20.38      5.71 o 
 -20   5   7       34.43       40.31      6.99 o 
 -19   5   7       28.23       23.59      6.64 o 
 -18   5   7       11.41        9.37      4.39 o 
 -17   5   7        8.95        7.83      4.17 o 
 -16   5   7      523.13      456.24     15.53 o 
 -15   5   7        7.83        2.91      3.73 o 
 -14   5   7      201.50      162.45      7.82 o 
 -13   5   7      203.43      219.42      7.12 o 
 -12   5   7      587.01      541.79     17.15 o 
 -11   5   7      911.51      915.76     13.62 o 
 -10   5   7      453.82      410.47     13.55 o 
  -9   5   7        2.90        4.43      1.68 o 
  -8   5   7       46.87       43.31      3.03 o 
  -7   5   7      241.77      222.68      5.49 o 
  -6   5   7      128.89      118.54      4.17 o 
  -5   5   7       86.73      113.54      4.09 o 
  -4   5   7      115.88      168.17      4.71 o 
  -3   5   7       48.43       59.96      3.22 o 
  -2   5   7       15.30       12.71      1.96 o 
  -1   5   7       50.09       45.01      2.84 o 
   0   5   7      246.59      265.14      6.59 o 
   1   5   7      132.90      147.34      5.65 o 
   2   5   7       32.12       36.37      3.23 o 
   3   5   7     1189.75     1185.71     28.66 o 
   4   5   7      918.62      877.17     15.56 o 
   5   5   7      125.17      151.47      6.78 o 
   6   5   7      109.52       93.98      6.16 o 
   7   5   7     1209.10     1163.97     27.59 o 
   8   5   7        0.28        2.04      3.36 o 
   9   5   7      134.28      117.35      7.32 o 
  10   5   7        0.01       -0.28      3.11 o 
  11   5   7      183.98      182.53      9.87 o 
  12   5   7       52.35       55.19      7.13 o 
  13   5   7      216.46      219.05     11.42 o 
  14   5   7      409.75      390.90     14.85 o 
  15   5   7       84.74       94.48      9.32 o 
  16   5   7       23.54       20.16      6.71 o 
 -22   6   7       10.45       17.60      7.68 o 
 -21   6   7       14.75       20.04      6.25 o 
 -20   6   7        0.80        2.26      4.04 o 
 -19   6   7        1.42        5.08      4.44 o 
 -18   6   7        1.52        2.55      4.07 o 
 -17   6   7       91.22       73.46      8.39 o 
 -16   6   7      117.91      117.53      9.53 o 
 -15   6   7      163.11      127.00      9.62 o 
 -14   6   7        0.56       -2.03      3.03 o 
 -13   6   7      125.10      106.76      6.46 o 
 -12   6   7       65.58       71.04      5.47 o 
 -11   6   7       61.88       50.80      4.70 o 
 -10   6   7      158.15      154.87      6.60 o 
  -9   6   7      136.10      123.99      5.29 o 
  -8   6   7      131.95      140.40      5.52 o 
  -7   6   7      932.74      926.79     27.42 o 
  -6   6   7      244.70      221.91      6.98 o 
  -5   6   7       38.20       43.49      3.55 o 
  -4   6   7      178.65      177.83      5.78 o 
  -3   6   7       11.85        9.03      2.18 o 
  -2   6   7       72.90       74.35      4.13 o 
  -1   6   7       57.18       60.73      4.56 o 
   0   6   7       44.73       34.29      3.33 o 
   1   6   7       50.02       39.87      3.68 o 
   2   6   7      981.49     1033.12     16.00 o 
   3   6   7        1.66        4.72      2.65 o 
   4   6   7       65.16       67.44      5.27 o 
   5   6   7       43.71       41.08      5.21 o 
   6   6   7        9.09        7.35      3.37 o 
   7   6   7       34.47       30.42      4.68 o 
   8   6   7      112.18      123.51      7.43 o 
   9   6   7        6.31        5.54      3.80 o 
  10   6   7      102.74      114.19      9.72 o 
  11   6   7       39.24       36.85      6.92 o 
  12   6   7       44.38       52.67      8.02 o 
  13   6   7       21.19       24.25      6.62 o 
  14   6   7        7.77       13.48      5.57 o 
  15   6   7       19.87       27.14      8.58 o 
 -21   7   7       14.32       20.64      6.58 o 
 -20   7   7       13.43       20.74      5.99 o 
 -19   7   7      151.16      152.08     12.08 o 
 -18   7   7       13.72       15.62      5.40 o 
 -17   7   7      333.67      319.83     14.55 o 
 -16   7   7      183.69      161.41     15.61 o 
 -15   7   7      209.86      222.92     11.82 o 
 -14   7   7       18.90       18.85      4.42 o 
 -13   7   7       13.02       16.12      4.26 o 
 -12   7   7        8.09        8.94      3.14 o 
 -11   7   7      309.60      292.98      9.38 o 
 -10   7   7       72.77       72.67      5.59 o 
  -9   7   7      522.02      488.09     10.37 o 
  -8   7   7      470.61      448.26      9.85 o 
  -7   7   7      534.26      480.57     10.05 o 
  -6   7   7        5.98        3.88      2.25 o 
  -5   7   7      452.16      439.71      9.78 o 
  -4   7   7     1745.85     1757.95     25.98 o 
  -3   7   7       10.18        7.62      2.66 o 
  -2   7   7      697.60      629.79     21.81 o 
  -1   7   7      213.32      200.54      8.19 o 
   0   7   7        6.51       12.92      3.18 o 
   1   7   7      245.18      230.17     15.26 o 
   2   7   7     1315.45     1148.38     22.48 o 
   3   7   7        0.25       -2.61      2.61 o 
   4   7   7        0.82       -1.63      2.78 o 
   5   7   7       51.74       55.95      6.98 o 
   6   7   7      561.75      519.92     17.61 o 
   7   7   7       25.07       26.69      5.70 o 
   8   7   7      260.69      270.21     12.84 o 
   9   7   7       14.68       15.63      5.43 o 
  10   7   7       48.27       50.35      7.61 o 
  11   7   7      139.71      176.38     10.63 o 
  12   7   7       25.10       33.92      7.93 o 
  13   7   7       28.01       28.35      8.17 o 
  14   7   7       31.09       41.96      9.65 o 
 -20   8   7        5.97        4.85      5.65 o 
 -19   8   7        0.18       -2.03      4.63 o 
 -18   8   7        2.98        2.33      5.26 o 
 -17   8   7       23.68       34.89      6.91 o 
 -16   8   7       61.29       53.15      7.69 o 
 -15   8   7      119.87      123.35     13.12 o 
 -14   8   7       15.46       19.22      5.67 o 
 -13   8   7      360.97      351.93     14.24 o 
 -12   8   7       82.36       90.80      8.52 o 
 -11   8   7      347.55      341.88     11.80 o 
 -10   8   7       81.02       72.32      6.65 o 
  -9   8   7      839.33      766.12     14.95 o 
  -8   8   7      190.34      185.36      7.85 o 
  -7   8   7       16.76       14.78      3.53 o 
  -6   8   7      482.76      470.52     11.55 o 
  -5   8   7      119.20      101.74      7.09 o 
  -4   8   7      212.56      179.27      8.41 o 
  -3   8   7      676.26      636.91     15.04 o 
  -2   8   7        0.07        0.24      2.59 o 
  -1   8   7      488.53      448.76     12.67 o 
   0   8   7      178.50      164.37      8.13 o 
   1   8   7       10.08        8.05      3.71 o 
   2   8   7        0.22        0.00      3.04 o 
   3   8   7      138.69      134.53      9.84 o 
   4   8   7       26.94       29.79      5.92 o 
   5   8   7       18.14       31.02      6.06 o 
   6   8   7      392.08      340.79     14.50 o 
   7   8   7        2.11        6.07      4.64 o 
   8   8   7       29.44       24.48      6.19 o 
   9   8   7       30.58       38.09      7.14 o 
  10   8   7       51.44       71.49      9.22 o 
  11   8   7       26.85       29.11      6.99 o 
  12   8   7        8.82        7.36      5.44 o 
  13   8   7       21.88       34.14      8.92 o 
 -19   9   7       12.22        8.97     10.76 o 
 -18   9   7       33.93       33.90      8.83 o 
 -17   9   7       14.70       13.46      6.77 o 
 -16   9   7       58.95       48.72      9.56 o 
 -15   9   7       78.19       75.22     10.77 o 
 -14   9   7        7.47        3.91      4.51 o 
 -13   9   7        9.56       12.61      5.18 o 
 -12   9   7       34.14       40.07      7.00 o 
 -11   9   7       62.97       58.23      7.58 o 
 -10   9   7      177.17      185.27      9.65 o 
  -9   9   7        5.29        5.09      3.76 o 
  -8   9   7      137.70      137.41      7.78 o 
  -7   9   7       50.21       53.67      6.19 o 
  -6   9   7        6.36        3.60      3.24 o 
  -5   9   7       83.27       83.34      7.29 o 
  -4   9   7       41.51       36.80      5.34 o 
  -3   9   7        0.21        2.86      3.19 o 
  -2   9   7       10.20        6.80      3.71 o 
  -1   9   7        0.00       -0.51      2.99 o 
   0   9   7      193.13      149.39      9.92 o 
   1   9   7        3.86       -0.88      3.23 o 
   2   9   7        7.08        2.03      3.97 o 
   3   9   7       19.64        4.04      4.33 o 
   4   9   7        6.74        5.43      4.30 o 
   5   9   7       11.40       14.38      5.40 o 
   6   9   7        3.84        2.48      4.32 o 
   7   9   7        0.73        1.54      3.95 o 
   8   9   7       21.72       30.37      6.64 o 
   9   9   7        5.23        7.20      4.75 o 
  10   9   7       43.95       37.12      7.34 o 
  11   9   7       21.32       28.70      7.04 o 
  12   9   7        3.18       10.95      6.10 o 
 -17  10   7       67.14       66.57     11.71 o 
 -16  10   7       12.48        6.00      6.78 o 
 -15  10   7       63.32       67.99     10.93 o 
 -14  10   7       17.44       23.21      7.77 o 
 -13  10   7      111.95      127.22     11.12 o 
 -12  10   7       98.34       92.57      9.76 o 
 -11  10   7       35.83       42.62      7.32 o 
 -10  10   7       15.98       11.52      5.89 o 
  -9  10   7        4.87        6.77      4.55 o 
  -8  10   7      231.44      221.61     10.53 o 
  -7  10   7       55.07       66.07      7.20 o 
  -6  10   7      213.11      203.06     10.15 o 
  -5  10   7      112.17      113.03      8.70 o 
  -4  10   7       34.35       44.26      6.22 o 
  -3  10   7       45.22       47.63      6.23 o 
  -2  10   7        6.27        4.97      3.67 o 
  -1  10   7       77.95       81.01      8.88 o 
   0  10   7       43.51       56.09      7.49 o 
   1  10   7       95.59       82.75      9.09 o 
   2  10   7      201.24      196.01     11.93 o 
   3  10   7       34.81       40.59      7.07 o 
   4  10   7       97.60      113.42     10.69 o 
   5  10   7       43.00       44.64      7.54 o 
   6  10   7       11.89       23.35      6.20 o 
   7  10   7      223.14      214.98     13.37 o 
   8  10   7        9.29       15.41      5.68 o 
   9  10   7       75.78       78.35     10.34 o 
  10  10   7       20.91       18.97      6.99 o 
 -15  11   7       37.05       38.98      9.98 o 
 -14  11   7        9.60       12.14      6.93 o 
 -13  11   7        0.38       -0.60      5.16 o 
 -12  11   7       35.16       57.51      9.92 o 
 -11  11   7       60.02       66.41     10.32 o 
 -10  11   7       25.09       31.90      7.76 o 
  -9  11   7       29.16       25.97      6.08 o 
  -8  11   7       22.29       20.55      5.82 o 
  -7  11   7      125.69      122.89      9.59 o 
  -6  11   7       28.85       37.63      6.28 o 
  -5  11   7       26.68       28.16      5.72 o 
  -4  11   7      132.27      118.93      9.44 o 
  -3  11   7       48.17       48.84      6.67 o 
  -2  11   7       16.45       31.12      6.46 o 
  -1  11   7        8.60       12.96      5.28 o 
   0  11   7       11.74       16.33      5.42 o 
   1  11   7       26.65       32.57      6.50 o 
   2  11   7       13.08        7.92      4.85 o 
   3  11   7       62.06       68.58      9.08 o 
   4  11   7       30.32       42.81      7.81 o 
   5  11   7      112.81       91.15     10.67 o 
   6  11   7       75.57       87.32     10.76 o 
   7  11   7        0.18        6.70      5.59 o 
   8  11   7       77.80       90.67     11.18 o 
 -12  12   7        4.60        4.30      6.86 o 
 -11  12   7       25.36       31.55      8.74 o 
 -10  12   7        3.04        2.10      5.63 o 
  -9  12   7       11.27        7.10      5.70 o 
  -8  12   7        0.36        5.14      5.46 o 
  -7  12   7        8.19       12.11      4.90 o 
  -6  12   7       31.57       36.77      6.25 o 
  -5  12   7      101.60      118.68     10.05 o 
  -4  12   7       10.65        9.93      4.58 o 
  -3  12   7      116.95      144.58     12.18 o 
  -2  12   7       77.62       71.11      9.17 o 
  -1  12   7        9.53       10.28      5.28 o 
   0  12   7        8.24       19.96      5.89 o 
   1  12   7        0.30        2.55      4.39 o 
   2  12   7        4.37        3.72      4.99 o 
   3  12   7       89.60      106.69     11.48 o 
   4  12   7        3.77        4.19      5.28 o 
   5  12   7       30.46       23.25      7.35 o 
  -7  13   7       99.40      110.62     25.11 o 
  -6  13   7       30.86       33.32      6.72 o 
  -5  13   7       24.65       28.08      6.56 o 
  -4  13   7      107.61      130.85     12.53 o 
  -3  13   7        2.10        1.70      5.40 o 
  -2  13   7       43.67       42.60      8.17 o 
  -1  13   7        3.10        6.86      5.44 o 
   0  13   7       11.81       12.03      7.23 o 
 -24   0   8       42.53       60.08     13.31 o 
 -23   0   8       12.13       23.60      8.85 o 
 -22   0   8      177.68      152.20     17.12 o 
 -21   0   8        5.81        8.64      6.97 o 
 -20   0   8      122.05       94.00     14.65 o 
 -19   0   8      173.09      178.09     15.63 o 
 -18   0   8     2407.66     2309.12     68.96 o 
 -17   0   8        5.86        1.80      4.20 o 
 -16   0   8    10205.75    10023.25    399.73 o 
 -15   0   8     1109.23     1025.82     27.63 o 
 -14   0   8      361.06      367.76     17.33 o 
 -13   0   8     1159.43     1034.27     21.26 o 
 -12   0   8      277.06      278.61     11.04 o 
 -11   0   8       30.26       36.88      5.06 o 
 -10   0   8      921.28     1001.92     18.64 o 
  -9   0   8      370.82      345.79     11.04 o 
  -8   0   8     3723.73     3952.91     24.01 o 
  -7   0   8      202.61      185.73      6.04 o 
  -6   0   8      194.68      140.74      5.05 o 
  -5   0   8     1354.91     1593.04     15.84 o 
  -4   0   8      214.68      305.71      7.07 o 
  -3   0   8      925.41      978.33     19.68 o 
  -2   0   8     2626.53     2885.99     36.07 o 
  -1   0   8     8088.04     8080.04     90.54 o 
   0   0   8     1632.22     1772.13     20.97 o 
   1   0   8     6736.67     7769.33     55.32 o 
   2   0   8      147.66      229.39      7.11 o 
   3   0   8     1223.43     1287.72     29.17 o 
   4   0   8        1.21       -0.40      1.76 o 
   5   0   8        2.19        2.06      2.06 o 
   6   0   8      285.24      267.22     15.10 o 
   7   0   8        8.77        6.78      3.56 o 
   8   0   8      429.29      412.09     28.49 o 
   9   0   8       16.89       18.93      5.01 o 
  10   0   8      388.89      371.09     15.38 o 
  11   0   8       37.18       41.80      9.27 o 
  12   0   8      243.67      243.15     17.76 o 
  13   0   8      477.19      417.07     50.23 o 
  14   0   8      510.20      485.56     25.56 o 
  15   0   8       41.07       60.32     12.24 o 
  16   0   8        0.41        7.61      6.89 o 
  17   0   8       12.59       20.93      9.30 o 
 -24   1   8        7.21       10.81      5.44 o 
 -23   1   8       30.99       42.56      7.57 o 
 -22   1   8       72.96       61.47      8.72 o 
 -21   1   8       61.02       71.67      8.88 o 
 -20   1   8       24.06       20.91      5.94 o 
 -19   1   8       16.10       11.71      3.97 o 
 -18   1   8       32.51       44.58      6.69 o 
 -17   1   8      147.56      134.27      7.33 o 
 -16   1   8        0.73        4.35      2.88 o 
 -15   1   8       17.79       20.44      3.65 o 
 -14   1   8        6.19        7.30      2.51 o 
 -13   1   8      173.07      158.71      6.38 o 
 -12   1   8       79.61       72.52      4.71 o 
 -11   1   8      645.00      724.00     11.78 o 
 -10   1   8        0.58        0.24      1.10 o 
  -9   1   8     1779.36     1980.04     14.69 o 
  -8   1   8      407.15      480.20      5.92 o 
  -7   1   8      420.82      445.80      6.00 o 
  -6   1   8        8.60        7.35      1.40 o 
  -5   1   8     1428.47     1606.29     11.32 o 
  -4   1   8        8.32        7.80      1.40 o 
  -3   1   8       33.32       23.11      1.85 o 
  -2   1   8      853.49      898.23      9.82 o 
  -1   1   8     1526.25     1716.96     13.69 o 
   0   1   8       64.48       64.89      2.80 o 
   1   1   8     2968.74     3203.02     21.87 o 
   2   1   8       24.44       30.91      2.32 o 
   3   1   8     1071.07     1115.65     18.72 o 
   4   1   8      163.30      168.77      4.64 o 
   5   1   8      129.13      141.25      5.07 o 
   6   1   8        2.80        6.29      2.15 o 
   7   1   8      245.33      215.91      7.50 o 
   8   1   8        0.42       -0.03      2.20 o 
   9   1   8       17.32       16.52      3.91 o 
  10   1   8       21.70       22.39      4.69 o 
  11   1   8       12.58       16.17      4.31 o 
  12   1   8        3.64        3.48      3.65 o 
  13   1   8      333.26      335.55     15.02 o 
  14   1   8       16.71       17.38      5.94 o 
  15   1   8       38.63       41.80      7.45 o 
  16   1   8       24.38       27.36      6.94 o 
  17   1   8        2.66        3.79      5.87 o 
 -24   2   8        0.00        0.88      4.79 o 
 -23   2   8        2.80        1.79      4.26 o 
 -22   2   8        5.23       11.93      5.00 o 
 -21   2   8       55.50       53.08      7.84 o 
 -20   2   8      101.32       86.93      8.80 o 
 -19   2   8      187.57      166.82      9.13 o 
 -18   2   8        0.58        0.70      3.04 o 
 -17   2   8        4.95        5.08      2.83 o 
 -16   2   8       48.48       49.22      5.02 o 
 -15   2   8      235.30      223.66      8.05 o 
 -14   2   8        7.54       11.03      2.67 o 
 -13   2   8        0.51        3.33      2.12 o 
 -12   2   8       11.95        4.27      2.06 o 
 -11   2   8        1.41        1.52      1.24 o 
 -10   2   8       14.26       18.75      2.25 o 
  -9   2   8       89.30      102.85      3.21 o 
  -8   2   8     1984.02     2319.72     25.17 o 
  -7   2   8        2.53        3.16      1.14 o 
  -6   2   8       40.99       35.45      2.26 o 
  -5   2   8      139.87      129.44      3.56 o 
  -4   2   8     1263.76     1230.57     11.58 o 
  -3   2   8     1196.20     1182.93     15.30 o 
  -2   2   8     1461.55     1456.17     18.87 o 
  -1   2   8     1372.01     1376.90     12.89 o 
   0   2   8     1944.54     1988.92     15.66 o 
   1   2   8      546.90      561.71      6.75 o 
   2   2   8      188.33      187.69      4.45 o 
   3   2   8      413.94      410.68      7.00 o 
   4   2   8       74.54       77.78      4.00 o 
   5   2   8      229.02      226.99      7.33 o 
   6   2   8        2.03        0.69      2.12 o 
   7   2   8      231.51      238.91      8.01 o 
   8   2   8      183.55      173.27      8.28 o 
   9   2   8      176.58      176.55      8.70 o 
  10   2   8       37.01       30.07      5.10 o 
  11   2   8       18.23       14.84      4.87 o 
  12   2   8        4.99        6.74      4.47 o 
  13   2   8       14.13        9.23      5.04 o 
  14   2   8        0.26        8.68      4.90 o 
  15   2   8       99.30      106.54     12.30 o 
  16   2   8        8.98        7.09      5.43 o 
 -24   3   8       90.97       94.26     11.06 o 
 -23   3   8        0.19       -1.38      4.20 o 
 -22   3   8       68.63       69.79      8.82 o 
 -21   3   8        8.79       15.47      5.58 o 
 -20   3   8      164.24      173.61     11.16 o 
 -19   3   8       33.85       38.56      5.80 o 
 -18   3   8       11.87        9.83      3.81 o 
 -17   3   8       53.48       57.20      6.22 o 
 -16   3   8        2.02       -1.95      2.40 o 
 -15   3   8       57.58       60.76      5.39 o 
 -14   3   8     1093.64     1026.25     15.98 o 
 -13   3   8       64.17       67.87      4.95 o 
 -12   3   8        3.36        3.25      1.68 o 
 -11   3   8      468.97      490.36      8.91 o 
 -10   3   8      209.22      198.91      5.73 o 
  -9   3   8       63.07       96.50      3.48 o 
  -8   3   8       56.25       57.19      2.96 o 
  -7   3   8      902.19      844.82     11.25 o 
  -6   3   8       31.78       31.79      2.33 o 
  -5   3   8      653.58      678.29      8.04 o 
  -4   3   8     2347.44     2410.19     15.25 o 
  -3   3   8      516.96      531.50      8.35 o 
  -2   3   8     4374.15     4454.14     30.86 o 
  -1   3   8        1.55       16.01      8.47 o 
   0   3   8     1450.39     1425.66     13.85 o 
   1   3   8     1742.96     1952.52     17.94 o 
   2   3   8      328.07      294.75      6.76 o 
   3   3   8      124.01      115.52      5.33 o 
   4   3   8     1355.37     1300.77     16.69 o 
   5   3   8      628.46      609.39     11.99 o 
   6   3   8      423.81      415.01     10.26 o 
   7   3   8      168.29      143.72      6.84 o 
   8   3   8      166.15      158.97      8.38 o 
   9   3   8       63.43       71.01      6.76 o 
  10   3   8       18.61       12.05      4.23 o 
  11   3   8      111.34      118.68      9.78 o 
  12   3   8      256.81      243.99     12.69 o 
  13   3   8       27.62       38.41      7.17 o 
  14   3   8       44.47       48.51      8.19 o 
  15   3   8       92.41       91.74     10.27 o 
  16   3   8       20.55       30.11      7.10 o 
 -23   4   8        6.53       21.44      9.08 o 
 -22   4   8       39.64       50.12      8.14 o 
 -21   4   8       58.37       59.03      7.32 o 
 -20   4   8       26.21       19.49      4.94 o 
 -19   4   8       37.46       42.58      6.00 o 
 -18   4   8       23.36       15.88      4.32 o 
 -17   4   8        7.03        5.16      3.30 o 
 -16   4   8       27.28       22.32      4.37 o 
 -15   4   8      255.96      235.75      8.55 o 
 -14   4   8       39.80       30.72      4.06 o 
 -13   4   8      441.82      419.49     10.30 o 
 -12   4   8       72.21       78.76      4.59 o 
 -11   4   8      732.67      700.94     11.12 o 
 -10   4   8      346.55      353.68      7.82 o 
  -9   4   8     1461.64     1555.31     13.76 o 
  -8   4   8      275.28      306.80      6.25 o 
  -7   4   8       19.50       25.68      2.40 o 
  -6   4   8       15.02       14.15      2.00 o 
  -5   4   8      806.42      930.07     11.13 o 
  -4   4   8       27.76       39.98      2.59 o 
  -3   4   8       50.27       64.96      3.04 o 
  -2   4   8      191.85      202.51      5.95 o 
  -1   4   8      875.43      921.82     11.63 o 
   0   4   8       26.98       31.92      2.99 o 
   1   4   8        7.13        6.78      2.02 o 
   2   4   8      103.57      108.05      4.65 o 
   3   4   8      361.91      353.11      9.21 o 
   4   4   8      117.29      108.06      5.97 o 
   5   4   8       14.70        7.97      2.81 o 
   6   4   8      755.83      740.66     15.54 o 
   7   4   8       15.21       16.38      3.80 o 
   8   4   8      674.23      626.51     13.86 o 
   9   4   8       23.85       23.67      4.90 o 
  10   4   8      491.44      449.06     14.11 o 
  11   4   8       26.06       31.11      6.44 o 
  12   4   8       37.36       40.02      7.17 o 
  13   4   8       36.57       46.86      7.76 o 
  14   4   8       85.32      111.58     10.91 o 
  15   4   8        8.62       10.69      4.80 o 
  16   4   8        0.26        1.87      5.45 o 
 -23   5   8        0.75       -2.47      5.55 o 
 -22   5   8       32.18       47.90      9.72 o 
 -21   5   8       23.87       25.26      6.20 o 
 -20   5   8       16.67       13.74      5.25 o 
 -19   5   8        1.73        0.63      3.84 o 
 -18   5   8        0.71       -1.66      3.60 o 
 -17   5   8       53.40       71.99      8.14 o 
 -16   5   8       64.57       73.55      7.84 o 
 -15   5   8       24.36        9.67      4.13 o 
 -14   5   8        0.33        1.87      2.33 o 
 -13   5   8      234.53      240.28      8.70 o 
 -12   5   8      112.55      115.72      5.34 o 
 -11   5   8      130.41      122.93      5.35 o 
 -10   5   8      971.38      977.40     13.75 o 
  -9   5   8      195.94      207.11      5.62 o 
  -8   5   8        1.47        0.74      1.49 o 
  -7   5   8        0.04       -1.04      1.33 o 
  -6   5   8      950.26      998.73     13.15 o 
  -5   5   8       32.54       24.80      2.50 o 
  -4   5   8       76.44       69.78      3.59 o 
  -3   5   8      444.23      434.29      8.36 o 
  -2   5   8       22.70       19.37      2.64 o 
  -1   5   8        0.20        0.15      1.69 o 
   0   5   8        0.67        1.15      1.99 o 
   1   5   8      453.45      414.74      8.61 o 
   2   5   8        0.50        1.00      2.27 o 
   3   5   8      140.92      129.76      6.39 o 
   4   5   8      209.41      188.75      7.66 o 
   5   5   8      277.28      271.84      9.05 o 
   6   5   8       34.92       45.82      5.12 o 
   7   5   8       28.35       26.73      4.56 o 
   8   5   8       19.40       22.50      4.45 o 
   9   5   8      107.65      104.19      7.42 o 
  10   5   8        0.46        3.01      3.89 o 
  11   5   8       76.36       88.14      8.38 o 
  12   5   8      177.75      186.52     10.79 o 
  13   5   8        0.02       -0.81      4.07 o 
  14   5   8        1.68        4.11      4.46 o 
  15   5   8        5.88       13.79      5.48 o 
 -22   6   8       31.14       36.48      7.62 o 
 -21   6   8       84.18      104.95     10.85 o 
 -20   6   8        1.33        5.30      4.60 o 
 -19   6   8       14.51       16.88      5.28 o 
 -18   6   8        4.65        3.58      4.26 o 
 -17   6   8        9.78        6.17      4.39 o 
 -16   6   8        8.43       11.26      4.62 o 
 -15   6   8       45.42       39.77      6.35 o 
 -14   6   8       15.29       14.92      4.49 o 
 -13   6   8      250.76      229.97      8.45 o 
 -12   6   8        0.20        0.79      2.38 o 
 -11   6   8      281.12      249.27      8.36 o 
 -10   6   8        2.11        0.50      2.31 o 
  -9   6   8     1068.32     1101.30     18.27 o 
  -8   6   8       19.70       16.19      2.83 o 
  -7   6   8      741.30      694.96     15.53 o 
  -6   6   8       94.21       89.07      4.69 o 
  -5   6   8      308.86      283.76      7.30 o 
  -4   6   8      136.11      127.89      5.84 o 
  -3   6   8     1406.17     1362.75     45.06 o 
  -2   6   8       33.80       35.13      3.83 o 
  -1   6   8      520.91      459.26     12.40 o 
   0   6   8      501.50      480.89      9.63 o 
   1   6   8       29.56       28.60      3.75 o 
   2   6   8      240.90      216.01      7.80 o 
   3   6   8      317.79      293.63      9.17 o 
   4   6   8      398.33      393.03     10.79 o 
   5   6   8      160.00      161.46      7.71 o 
   6   6   8      328.69      353.25     10.90 o 
   7   6   8       68.18       76.29      6.51 o 
   8   6   8      134.50      132.71      8.11 o 
   9   6   8       97.58      107.35      7.67 o 
  10   6   8       67.49       76.44      7.89 o 
  11   6   8        0.57        2.92      6.13 o 
  12   6   8      178.09      208.10     13.00 o 
  13   6   8        0.48        2.06      4.97 o 
  14   6   8       31.32       42.08      7.66 o 
 -21   7   8        0.28        3.83      5.13 o 
 -20   7   8       65.49       88.10      9.97 o 
 -19   7   8        0.80        1.89      4.69 o 
 -18   7   8        0.14        0.08      4.13 o 
 -17   7   8        2.91        0.17      4.47 o 
 -16   7   8        1.39        0.07      4.15 o 
 -15   7   8        0.24        0.09      3.84 o 
 -14   7   8      334.72      301.31     13.14 o 
 -13   7   8       91.67       79.88      6.20 o 
 -12   7   8      118.82      117.78      6.96 o 
 -11   7   8      235.21      232.09      8.62 o 
 -10   7   8       61.94       67.67      5.52 o 
  -9   7   8       42.96       45.69      4.18 o 
  -8   7   8      774.87      753.49     13.81 o 
  -7   7   8        4.58        2.68      2.42 o 
  -6   7   8       29.14       29.58      3.96 o 
  -5   7   8        0.41        0.28      2.26 o 
  -4   7   8      219.87      236.18      7.95 o 
  -3   7   8        5.13        2.80      2.39 o 
  -2   7   8      369.76      371.58      9.77 o 
  -1   7   8       75.97       71.29      5.93 o 
   0   7   8        0.10        1.68      2.57 o 
   1   7   8      128.28      145.53      9.26 o 
   2   7   8       11.00        7.38      3.80 o 
   3   7   8        0.07       -1.78      2.71 o 
   4   7   8        0.02       -2.00      3.32 o 
   5   7   8       27.49       23.22      5.72 o 
   6   7   8       35.53       30.49      6.08 o 
   7   7   8       10.09       13.44      5.00 o 
   8   7   8        2.99        5.39      4.30 o 
   9   7   8       96.33      103.79     10.01 o 
  10   7   8       22.60       25.80      7.49 o 
  11   7   8       21.46       39.10     10.12 o 
  12   7   8        9.91       21.11      9.08 o 
  13   7   8        8.28        4.91      8.30 o 
 -20   8   8        5.63        4.25      5.23 o 
 -19   8   8      205.84      202.97     13.44 o 
 -18   8   8       37.31       30.97      6.79 o 
 -17   8   8       13.01       13.43      5.67 o 
 -16   8   8      120.08      131.03     10.85 o 
 -15   8   8      177.32      176.70     11.39 o 
 -14   8   8       14.85       13.71      4.40 o 
 -13   8   8       40.53       41.44      6.87 o 
 -12   8   8       95.62      104.85      8.05 o 
 -11   8   8       72.81       81.74      7.06 o 
 -10   8   8       71.03       66.17      6.51 o 
  -9   8   8      165.98      144.23      8.39 o 
  -8   8   8      263.55      232.64     10.82 o 
  -7   8   8      121.80      109.16      7.55 o 
  -6   8   8       16.75       12.92      3.74 o 
  -5   8   8      400.14      399.36     12.21 o 
  -4   8   8      205.23      207.38      9.10 o 
  -3   8   8        5.47        7.16      3.19 o 
  -2   8   8      459.32      366.17     11.67 o 
  -1   8   8       85.41       76.38      6.70 o 
   0   8   8      312.25      261.63     11.88 o 
   1   8   8        0.43       -2.77      2.77 o 
   2   8   8      182.08      187.45     10.53 o 
   3   8   8       43.44       43.86      6.87 o 
   4   8   8       43.01       37.65      6.48 o 
   5   8   8      108.64      120.24     10.21 o 
   6   8   8      191.31      174.28     11.64 o 
   7   8   8      153.55      150.57     11.50 o 
   8   8   8        2.87        7.91      4.82 o 
   9   8   8       56.71       67.48      8.84 o 
  10   8   8       76.20       77.97      9.51 o 
  11   8   8       29.75       35.21      7.61 o 
  12   8   8       11.72       15.67      7.69 o 
 -19   9   8       27.38       19.47      8.37 o 
 -18   9   8       69.28       69.58     11.61 o 
 -17   9   8      248.12      238.11     16.10 o 
 -16   9   8      117.11      117.91     13.09 o 
 -15   9   8       78.38       79.61     10.71 o 
 -14   9   8        4.55        5.01      4.49 o 
 -13   9   8       61.65       69.10      8.41 o 
 -12   9   8      112.07      113.94     10.06 o 
 -11   9   8        0.85        3.19      4.09 o 
 -10   9   8       52.15       65.28      7.98 o 
  -9   9   8        0.17        4.63      4.09 o 
  -8   9   8      117.91      120.98      8.36 o 
  -7   9   8       20.64       19.91      4.54 o 
  -6   9   8       79.14       69.59      6.91 o 
  -5   9   8      443.04      424.25     13.29 o 
  -4   9   8       62.56       60.64      6.56 o 
  -3   9   8      186.91      150.75      8.98 o 
  -2   9   8      299.39      255.93     10.61 o 
  -1   9   8        8.51        9.78      4.44 o 
   0   9   8      153.66      134.78     10.22 o 
   1   9   8        1.71        0.61      3.40 o 
   2   9   8        2.16        1.44      3.40 o 
   3   9   8       47.02       57.84      7.80 o 
   4   9   8      280.30      239.36     12.85 o 
   5   9   8       24.01       28.48      6.13 o 
   6   9   8      155.03      162.63     12.32 o 
   7   9   8       34.87       41.70      7.30 o 
   8   9   8        7.99        5.72      5.14 o 
   9   9   8       89.60      100.77     10.86 o 
  10   9   8       22.70       24.67      6.98 o 
  11   9   8        0.61        2.81      5.37 o 
 -17  10   8        0.01        5.31      6.67 o 
 -16  10   8        6.80        9.70      6.77 o 
 -15  10   8       14.28       21.23      8.88 o 
 -14  10   8        1.85        0.32      4.97 o 
 -13  10   8       37.98       44.02      8.96 o 
 -12  10   8       28.23       38.03      8.27 o 
 -11  10   8       29.30       31.01      7.71 o 
 -10  10   8        9.14       10.51      5.20 o 
  -9  10   8       65.04       72.05      8.82 o 
  -8  10   8       16.26       16.01      4.62 o 
  -7  10   8        1.64       -0.02      3.35 o 
  -6  10   8       62.44       56.17      6.89 o 
  -5  10   8      217.12      215.61     10.57 o 
  -4  10   8      133.66      128.46      9.28 o 
  -3  10   8       16.00       12.76      4.40 o 
  -2  10   8       28.25       29.96      6.11 o 
  -1  10   8        1.04        1.80      4.05 o 
   0  10   8        5.56        6.16      4.54 o 
   1  10   8       68.18       83.35      9.09 o 
   2  10   8        1.14        4.37      4.19 o 
   3  10   8       79.48       75.21      9.16 o 
   4  10   8       22.54       22.82      6.13 o 
   5  10   8       31.22       39.31      7.36 o 
   6  10   8       80.46       79.62      9.66 o 
   7  10   8        2.17        1.97      4.83 o 
   8  10   8        0.35        3.82      5.29 o 
   9  10   8        2.84        5.52      5.77 o 
 -15  11   8       32.46       46.64     17.94 o 
 -14  11   8       17.48       19.09      7.73 o 
 -13  11   8        0.98       -0.56      5.10 o 
 -12  11   8       61.14       69.85     10.89 o 
 -11  11   8        9.79       11.80      6.24 o 
 -10  11   8       13.91        5.18      9.63 o 
  -9  11   8       10.56       13.26      5.51 o 
  -8  11   8        0.84        2.81      4.80 o 
  -7  11   8       26.90       29.04      5.75 o 
  -6  11   8        0.96        2.60      3.87 o 
  -5  11   8       32.18       53.88      6.98 o 
  -4  11   8      134.56      119.91      9.53 o 
  -3  11   8       12.30       16.22      5.30 o 
  -2  11   8       65.73       83.27      9.25 o 
  -1  11   8       18.81       21.01      5.84 o 
   0  11   8       19.36       21.45      5.69 o 
   1  11   8      163.50      157.60     12.38 o 
   2  11   8       24.25       21.59      5.74 o 
   3  11   8       29.62       30.27      7.25 o 
   4  11   8      181.56      169.86     13.51 o 
   5  11   8       15.22       14.48      7.58 o 
   6  11   8      105.75      126.24     12.44 o 
   7  11   8        8.31       11.88      6.10 o 
 -12  12   8        2.03        7.77     11.36 o 
 -11  12   8        6.64       14.22      7.44 o 
 -10  12   8       13.51       15.25      6.67 o 
  -9  12   8        0.50       -0.46      5.38 o 
  -8  12   8       25.90       32.53      7.04 o 
  -7  12   8        3.85       11.83      5.75 o 
  -6  12   8       73.85       72.88      8.27 o 
  -5  12   8       24.58       28.67      5.99 o 
  -4  12   8       27.78       24.86      7.58 o 
  -3  12   8       26.91       33.73      7.09 o 
  -2  12   8        0.03       -3.81      4.11 o 
  -1  12   8       13.08       14.38      5.66 o 
   0  12   8        3.71        4.58      5.13 o 
   1  12   8        1.44        7.08      5.25 o 
   2  12   8       40.75       46.59      8.42 o 
   3  12   8       33.69       27.62      7.46 o 
   4  12   8       10.03       18.81      9.27 o 
  -4  13   8        0.36        4.93      7.58 o 
  -3  13   8        7.09       10.17     11.96 o 
 -25   1   9       14.68       10.69      9.08 o 
 -24   1   9        0.42        5.84      5.28 o 
 -23   1   9        0.97        0.87      4.58 o 
 -22   1   9       18.53       14.35      5.77 o 
 -21   1   9       10.66        8.79      4.84 o 
 -20   1   9      473.62      421.87     14.16 o 
 -19   1   9       27.40       25.29      5.09 o 
 -18   1   9      242.01      237.66      9.22 o 
 -17   1   9      123.05      124.16      7.12 o 
 -16   1   9        9.40       12.49      3.41 o 
 -15   1   9      208.95      202.37      7.84 o 
 -14   1   9      273.57      242.36      8.00 o 
 -13   1   9       13.68       10.37      2.60 o 
 -12   1   9      798.84      806.95     13.11 o 
 -11   1   9        0.01       -1.33      1.42 o 
 -10   1   9       35.48       31.51      2.67 o 
  -9   1   9     1286.88     1385.90     10.43 o 
  -8   1   9       14.31       21.81      1.90 o 
  -7   1   9      563.37      575.13      9.22 o 
  -6   1   9      893.30      973.59      9.37 o 
  -5   1   9       96.10       86.96      3.13 o 
  -4   1   9     1203.81     1290.89     15.03 o 
  -3   1   9       24.10       11.78      1.64 o 
  -2   1   9      403.29      324.84      5.15 o 
  -1   1   9      253.52      237.72      4.62 o 
   0   1   9       21.51       52.51      2.84 o 
   1   1   9      508.44      530.92      7.40 o 
   2   1   9      675.81      690.04      8.76 o 
   3   1   9     1058.60     1098.14     17.97 o 
   4   1   9      145.28      134.26      5.74 o 
   5   1   9      576.65      565.73     19.61 o 
   6   1   9      800.72      742.46     15.12 o 
   7   1   9       16.25       15.25      3.81 o 
   8   1   9      575.71      510.55     13.63 o 
   9   1   9      254.65      246.84     10.21 o 
  10   1   9       35.93       44.39      6.86 o 
  11   1   9      324.27      326.08     14.27 o 
  12   1   9        2.46        1.24      4.31 o 
  13   1   9      257.68      257.16     13.64 o 
  14   1   9        5.51       13.86      5.51 o 
  15   1   9       22.26       26.81      6.74 o 
  16   1   9       15.14       18.39      6.58 o 
 -24   2   9        2.23        5.39      5.22 o 
 -23   2   9        1.29       -1.35      4.17 o 
 -22   2   9       46.22       51.22      7.93 o 
 -21   2   9        0.16       -3.75      3.75 o 
 -20   2   9       69.52       75.57      7.58 o 
 -19   2   9        1.06        2.39      3.39 o 
 -18   2   9       57.71       52.87      6.11 o 
 -17   2   9      151.57      150.09      7.46 o 
 -16   2   9      513.82      481.30     11.98 o 
 -15   2   9      675.58      610.07     12.83 o 
 -14   2   9        1.72        1.82      2.16 o 
 -13   2   9      411.36      364.88     13.08 o 
 -12   2   9      129.31      123.09      5.59 o 
 -11   2   9      206.77      183.62      6.41 o 
 -10   2   9      835.83      872.04     11.06 o 
  -9   2   9      176.54      210.19      4.58 o 
  -8   2   9      457.81      412.19      6.49 o 
  -7   2   9        5.96        7.19      1.47 o 
  -6   2   9        1.21        3.72      1.22 o 
  -5   2   9      512.28      536.01      6.99 o 
  -4   2   9      325.16      311.39      5.16 o 
  -3   2   9     8215.72     8903.26     33.61 o 
  -2   2   9     4886.35     5007.52     32.03 o 
  -1   2   9      739.38      768.66     10.24 o 
   0   2   9       36.09       38.15      6.76 o 
   1   2   9      670.32      665.01      9.92 o 
   2   2   9      929.89      940.88     11.82 o 
   3   2   9        0.39        0.73      1.88 o 
   4   2   9      619.36      532.51     21.08 o 
   5   2   9       78.74       81.70      5.28 o 
   6   2   9      584.25      581.41     12.14 o 
   7   2   9      372.73      348.64     11.27 o 
   8   2   9      248.06      221.19      9.49 o 
   9   2   9        1.17       -0.71      3.03 o 
  10   2   9      184.57      177.67      9.44 o 
  11   2   9       44.02       32.69      5.76 o 
  12   2   9      122.12      123.47     10.60 o 
  13   2   9        4.25        4.57      4.69 o 
  14   2   9       29.34       29.10      6.42 o 
  15   2   9       20.37       30.55      7.44 o 
  16   2   9       15.26       15.15      6.43 o 
 -24   3   9        6.57        2.67      5.00 o 
 -23   3   9        2.75        6.16      4.65 o 
 -22   3   9        1.79        4.84      4.39 o 
 -21   3   9        6.79        6.44      4.06 o 
 -20   3   9        7.99       10.05      4.12 o 
 -19   3   9        0.68        2.10      3.04 o 
 -18   3   9        4.40        3.87      3.50 o 
 -17   3   9      112.13      112.41      7.04 o 
 -16   3   9       80.78       92.11      6.30 o 
 -15   3   9      210.16      211.04      7.96 o 
 -14   3   9        7.31        6.10      2.47 o 
 -13   3   9      202.65      201.41      7.43 o 
 -12   3   9        4.02        2.79      2.00 o 
 -11   3   9      873.70      868.53     11.90 o 
 -10   3   9      241.66      239.12      7.26 o 
  -9   3   9        1.09        1.20      1.33 o 
  -8   3   9      499.61      533.59      7.80 o 
  -7   3   9      257.95      285.47      5.72 o 
  -6   3   9       16.88       22.34      2.09 o 
  -5   3   9      124.07      105.45      4.27 o 
  -4   3   9       16.36       24.79      2.01 o 
  -3   3   9     1174.12     1161.75     12.73 o 
  -2   3   9       11.60       11.38      2.33 o 
  -1   3   9     1597.39     1665.89     15.63 o 
   0   3   9      412.57      359.08      7.65 o 
   1   3   9      192.62      218.68      6.17 o 
   2   3   9      360.52      357.00      7.69 o 
   3   3   9      248.07      216.89      7.53 o 
   4   3   9       98.63      103.44      5.83 o 
   5   3   9       65.14       61.43      5.08 o 
   6   3   9        0.49        2.03      2.62 o 
   7   3   9       11.50        8.30      3.12 o 
   8   3   9        7.97        8.47      3.79 o 
   9   3   9       63.72       60.67      6.58 o 
  10   3   9       30.09       31.47      5.58 o 
  11   3   9        7.32        8.62      4.37 o 
  12   3   9        6.74        7.01      4.50 o 
  13   3   9        2.12        3.26      4.17 o 
  14   3   9       17.09       19.59      6.00 o 
  15   3   9        2.45        0.05      5.02 o 
 -24   4   9        0.60        2.31      7.75 o 
 -23   4   9       88.13      103.44     13.33 o 
 -22   4   9        1.95        0.12      3.62 o 
 -21   4   9        4.34        7.18      4.15 o 
 -20   4   9        2.44       -3.31      3.31 o 
 -19   4   9       72.74       76.45      7.56 o 
 -18   4   9       44.55       36.28      5.47 o 
 -17   4   9        0.00        2.92      3.12 o 
 -16   4   9      156.59      153.50      7.42 o 
 -15   4   9      211.62      191.01      7.83 o 
 -14   4   9     1180.33     1146.38     17.41 o 
 -13   4   9      517.60      490.08     13.02 o 
 -12   4   9       16.44       21.69      2.93 o 
 -11   4   9      468.53      426.49     10.02 o 
 -10   4   9      863.17      852.50     12.06 o 
  -9   4   9      606.85      630.65      9.57 o 
  -8   4   9      563.51      610.05      8.85 o 
  -7   4   9     1089.18     1170.02     11.85 o 
  -6   4   9        0.11       -0.36      1.28 o 
  -5   4   9       10.43       11.50      1.89 o 
  -4   4   9       80.83       79.31      4.15 o 
  -3   4   9      243.75      191.58      6.27 o 
  -2   4   9     1004.95     1075.22     13.07 o 
  -1   4   9     1072.60     1042.41     14.83 o 
   0   4   9     1764.73     1765.33     16.91 o 
   1   4   9      242.29      231.20      6.67 o 
   2   4   9     2295.55     2236.43     39.07 o 
   3   4   9     1534.06     1469.87     18.69 o 
   4   4   9        0.12        0.75      2.49 o 
   5   4   9     1896.12     1844.65     36.77 o 
   6   4   9     1120.61     1028.78     18.05 o 
   7   4   9      324.14      314.66     10.39 o 
   8   4   9       67.33       73.95      7.20 o 
   9   4   9       47.15       60.00      6.73 o 
  10   4   9       33.06       32.27      5.80 o 
  11   4   9      223.33      221.96     11.11 o 
  12   4   9        7.84       13.98      5.36 o 
  13   4   9       34.04       36.37      6.37 o 
  14   4   9       22.85       29.82      6.12 o 
  15   4   9       43.78       48.64      8.45 o 
 -23   5   9       30.92       35.36      9.27 o 
 -22   5   9        7.61        4.64      5.05 o 
 -21   5   9        0.14        3.05      4.14 o 
 -20   5   9       41.35       43.00      7.41 o 
 -19   5   9        1.08        3.36      4.27 o 
 -18   5   9      157.19      156.49     14.15 o 
 -17   5   9       17.23       20.52      5.40 o 
 -16   5   9       14.54       10.87      4.14 o 
 -15   5   9      522.17      477.46     13.45 o 
 -14   5   9       22.20       17.60      3.97 o 
 -13   5   9      146.55      134.77      6.55 o 
 -12   5   9      800.94      750.28     13.95 o 
 -11   5   9      184.74      182.92      6.31 o 
 -10   5   9     1151.77     1227.98     14.94 o 
  -9   5   9      737.40      724.26     14.14 o 
  -8   5   9        0.01       -1.50      1.50 o 
  -7   5   9      162.53      161.74      5.09 o 
  -6   5   9      192.59      188.17      5.31 o 
  -5   5   9      186.20      193.77      5.97 o 
  -4   5   9      195.29      222.03      6.37 o 
  -3   5   9       16.98       13.66      2.62 o 
  -2   5   9      712.69      680.78     10.95 o 
  -1   5   9      164.03      145.77      6.00 o 
   0   5   9      601.05      584.05     10.43 o 
   1   5   9        2.04        2.17      2.47 o 
   2   5   9      154.26      135.35      6.70 o 
   3   5   9      106.79      129.19      6.72 o 
   4   5   9      106.24       89.29      6.20 o 
   5   5   9      281.98      275.56     10.25 o 
   6   5   9      585.79      539.94     13.20 o 
   7   5   9        0.93        2.29      3.21 o 
   8   5   9      497.80      467.94     12.99 o 
   9   5   9        8.70        6.23      4.10 o 
  10   5   9      146.27      144.58      9.78 o 
  11   5   9        0.21       -3.24      3.87 o 
  12   5   9        4.14        5.23      4.74 o 
  13   5   9       12.96       22.93      5.59 o 
  14   5   9        4.16        6.97      5.10 o 
 -22   6   9        0.55        7.06      5.29 o 
 -21   6   9       20.18       17.78      5.78 o 
 -20   6   9        9.14       15.07      5.25 o 
 -19   6   9       41.36       38.94      6.99 o 
 -18   6   9       80.95       83.70      9.08 o 
 -17   6   9       22.66       20.16      5.33 o 
 -16   6   9      278.84      265.81     12.69 o 
 -15   6   9       98.12       92.36      8.62 o 
 -14   6   9      206.58      212.58     12.11 o 
 -13   6   9      139.09      125.25      6.74 o 
 -12   6   9        0.06        1.33      2.40 o 
 -11   6   9        5.70        3.85      2.46 o 
 -10   6   9      131.37      117.60      6.31 o 
  -9   6   9      481.48      463.38     10.76 o 
  -8   6   9      234.37      232.96      7.02 o 
  -7   6   9      672.32      652.36     13.41 o 
  -6   6   9       67.47       65.93      4.82 o 
  -5   6   9      165.56      145.94      6.34 o 
  -4   6   9        0.14       -0.47      1.94 o 
  -3   6   9       26.56       34.74      3.93 o 
  -2   6   9        9.40       11.43      2.83 o 
  -1   6   9       34.13       30.11      3.89 o 
   0   6   9       64.54       63.78      4.52 o 
   1   6   9      308.05      283.90      8.93 o 
   2   6   9      298.21      288.33      9.95 o 
   3   6   9      109.42      106.27      6.59 o 
   4   6   9     1072.89     1023.65     26.39 o 
   5   6   9      738.56      696.08     14.85 o 
   6   6   9       38.69       31.35      5.04 o 
   7   6   9      363.51      356.42     11.67 o 
   8   6   9       20.83       22.10      4.66 o 
   9   6   9       38.29       47.86      6.15 o 
  10   6   9       14.10        9.48      5.37 o 
  11   6   9       30.14       34.13      7.00 o 
  12   6   9        0.48        3.55      4.66 o 
  13   6   9        2.33        0.10      4.86 o 
 -21   7   9       29.35       27.59      7.22 o 
 -20   7   9       47.89       68.41      9.13 o 
 -19   7   9        6.81        7.83      4.67 o 
 -18   7   9        1.00       -3.58      3.58 o 
 -17   7   9      196.45      192.79     12.03 o 
 -16   7   9      122.63      120.49     10.30 o 
 -15   7   9      295.38      276.77     12.92 o 
 -14   7   9      448.08      442.95     15.48 o 
 -13   7   9       37.65       38.04      4.74 o 
 -12   7   9        3.14        1.87      2.83 o 
 -11   7   9       78.75       76.08      5.98 o 
 -10   7   9      201.33      213.36      8.14 o 
  -9   7   9       42.99       46.17      5.41 o 
  -8   7   9      417.61      388.28     10.34 o 
  -7   7   9       24.58       25.36      3.84 o 
  -6   7   9      656.82      636.66     12.87 o 
  -5   7   9      181.24      187.08      7.50 o 
  -4   7   9      582.02      483.02     14.75 o 
  -3   7   9       97.62      113.69      6.29 o 
  -2   7   9      251.01      216.76      7.92 o 
  -1   7   9       43.13       33.23      4.20 o 
   0   7   9        5.57        6.23      3.50 o 
   1   7   9       12.40       19.09      4.71 o 
   2   7   9        0.07        0.26      3.16 o 
   3   7   9       42.37       49.36      6.85 o 
   4   7   9       43.80       48.03      7.00 o 
   5   7   9      399.76      350.45     14.42 o 
   6   7   9      460.07      440.51     22.53 o 
   7   7   9        0.00       -2.65      3.92 o 
   8   7   9       10.07       13.49      6.67 o 
   9   7   9       42.99       45.50      9.07 o 
  10   7   9       18.54       26.31      9.27 o 
  11   7   9        8.32        4.89      6.86 o 
  12   7   9        0.59       -0.60      8.03 o 
  13   7   9        9.49       16.74     13.75 o 
 -20   8   9        3.14       10.41      5.82 o 
 -19   8   9       27.33       32.57      7.36 o 
 -18   8   9      135.71      148.93     17.09 o 
 -17   8   9       37.40       43.82      7.51 o 
 -16   8   9      192.10      180.19     12.05 o 
 -15   8   9       31.16       27.02      6.19 o 
 -14   8   9       20.02       27.85      5.98 o 
 -13   8   9        0.04       -0.14      2.84 o 
 -12   8   9       12.15       20.73      5.15 o 
 -11   8   9        8.15        7.67      4.10 o 
 -10   8   9      195.07      188.00     10.46 o 
  -9   8   9        2.01        6.73      3.75 o 
  -8   8   9        6.59        7.87      3.42 o 
  -7   8   9        8.18        8.80      3.42 o 
  -6   8   9       85.39       79.35      6.88 o 
  -5   8   9      123.58      129.84      8.13 o 
  -4   8   9       44.78       47.56      5.70 o 
  -3   8   9        6.36        2.92      3.17 o 
  -2   8   9       76.12       64.82      6.43 o 
  -1   8   9       77.91       62.18      7.30 o 
   0   8   9       54.83       41.56      6.57 o 
   1   8   9       81.19       60.41      7.47 o 
   2   8   9       62.16       60.51      7.72 o 
   3   8   9       74.43       67.36      8.18 o 
   4   8   9      577.42      526.77     22.44 o 
   5   8   9       49.92       50.40      7.60 o 
   6   8   9        2.49        5.32      4.42 o 
   7   8   9       67.03       60.96      8.56 o 
   8   8   9        0.04       -1.14      4.54 o 
   9   8   9       30.75       42.00      7.90 o 
  10   8   9        7.08       13.15      5.88 o 
  11   8   9        0.61       -1.74      7.46 o 
 -19   9   9        8.24        5.98      6.84 o 
 -18   9   9        1.14        1.36      5.85 o 
 -17   9   9      139.26      124.74     13.46 o 
 -16   9   9        2.72       10.97      6.09 o 
 -15   9   9       20.61       28.27     11.96 o 
 -14   9   9        3.24       -4.72      8.97 o 
 -13   9   9       35.87       46.52      8.74 o 
 -12   9   9       31.11       21.75      5.82 o 
 -11   9   9      102.96      107.85      9.68 o 
 -10   9   9       65.48       65.54      8.17 o 
  -9   9   9       48.97       45.18      7.01 o 
  -8   9   9        4.78        6.49      3.59 o 
  -7   9   9        0.33       -1.58      3.03 o 
  -6   9   9       43.23       33.07      5.45 o 
  -5   9   9       67.05       64.10      6.77 o 
  -4   9   9       13.57       10.82      4.03 o 
  -3   9   9       27.97       21.69      4.69 o 
  -2   9   9      135.34      128.26     10.00 o 
  -1   9   9       91.40       84.68      8.65 o 
   0   9   9       65.16       67.41      8.22 o 
   1   9   9       66.52       84.44      9.18 o 
   2   9   9        0.06        0.99      3.64 o 
   3   9   9        2.32        8.20      4.84 o 
   4   9   9       90.25       80.00      9.32 o 
   5   9   9        2.67        1.83      4.41 o 
   6   9   9       17.67       24.77      6.37 o 
   7   9   9        6.63        8.28      5.11 o 
   8   9   9       24.12       22.09      6.61 o 
   9   9   9        3.31        6.46      5.70 o 
  10   9   9        0.09        0.07      5.42 o 
 -17  10   9       34.87       43.57     12.47 o 
 -16  10   9       42.91       66.73     13.62 o 
 -15  10   9        7.91        6.47      6.97 o 
 -14  10   9       55.39       42.34     10.97 o 
 -13  10   9        1.97        3.56      4.77 o 
 -12  10   9        5.00        6.83      5.84 o 
 -11  10   9      319.62      319.42     24.42 o 
 -10  10   9       38.03       39.28      6.91 o 
  -9  10   9       30.69       36.77      6.89 o 
  -8  10   9       46.47       49.61      7.54 o 
  -7  10   9       46.62       50.22      6.71 o 
  -6  10   9      190.77      187.39     10.25 o 
  -5  10   9        0.10       -2.79      3.56 o 
  -4  10   9      188.22      173.29     10.38 o 
  -3  10   9       79.77       87.45      9.33 o 
  -2  10   9       15.46       13.67      5.03 o 
  -1  10   9      176.04      171.36     11.71 o 
   0  10   9      244.01      216.47     12.52 o 
   1  10   9        1.23        2.73      4.11 o 
   2  10   9       14.06        5.32      4.77 o 
   3  10   9       92.51       88.53      9.93 o 
   4  10   9        7.89       10.20      5.27 o 
   5  10   9       77.49       70.94      9.25 o 
   6  10   9        0.00        3.85      4.84 o 
   7  10   9        1.88        0.34      5.70 o 
   8  10   9        0.51       -1.05      5.62 o 
 -14  11   9       19.17       26.02     10.35 o 
 -13  11   9        6.50       11.84      6.50 o 
 -12  11   9       12.17       12.96      6.44 o 
 -11  11   9        2.56        6.04      5.59 o 
 -10  11   9      192.39      190.45     12.91 o 
  -9  11   9       50.92       63.23      9.23 o 
  -8  11   9        0.73        0.78      4.54 o 
  -7  11   9       61.34       76.20      8.17 o 
  -6  11   9       84.04       89.49      8.71 o 
  -5  11   9       15.20       11.00      4.58 o 
  -4  11   9       35.46       29.13      5.80 o 
  -3  11   9       10.38       26.63      6.31 o 
  -2  11   9       71.18       79.16      9.42 o 
  -1  11   9        9.42       12.43      5.37 o 
   0  11   9        2.71        3.07      4.29 o 
   1  11   9        4.73        1.71      4.05 o 
   2  11   9       12.93       10.99      5.37 o 
   3  11   9        1.51       -2.07      4.15 o 
   4  11   9       28.74       24.75      7.10 o 
   5  11   9        0.15        4.25      5.02 o 
   6  11   9        0.99        6.56      6.14 o 
 -11  12   9       15.03       23.37      8.23 o 
 -10  12   9       32.90       39.22      9.63 o 
  -9  12   9       25.48       38.04      7.89 o 
  -8  12   9       35.69       41.36      8.02 o 
  -7  12   9       31.12       35.34      7.29 o 
  -6  12   9       17.52       23.27      6.40 o 
  -5  12   9        1.03       -1.05      3.93 o 
  -4  12   9        2.26        0.78      4.74 o 
  -3  12   9        9.27        9.21      5.49 o 
  -2  12   9       11.26       10.01      5.50 o 
  -1  12   9       54.15       59.66      9.23 o 
   0  12   9       19.99       27.89      7.14 o 
   1  12   9       28.56       24.76      6.98 o 
   2  12   9      214.22      218.18     14.32 o 
 -25   0  10        2.32        4.03      8.60 o 
 -24   0  10      169.91      155.08     18.39 o 
 -23   0  10      212.52      183.63     18.60 o 
 -22   0  10       58.30       47.70     10.90 o 
 -21   0  10      357.18      367.41     22.19 o 
 -20   0  10      115.19      104.69     10.91 o 
 -19   0  10      168.92      182.98     12.18 o 
 -18   0  10      461.91      443.25     17.48 o 
 -17   0  10      140.46      136.41     11.40 o 
 -16   0  10      981.24      974.64     23.68 o 
 -15   0  10      224.51      192.50     10.81 o 
 -14   0  10      123.32      102.36      8.40 o 
 -13   0  10     1095.29     1018.72     33.31 o 
 -12   0  10       63.29       83.85      7.34 o 
 -11   0  10     1766.92     1752.36     46.00 o 
 -10   0  10      247.08      228.92      9.62 o 
  -9   0  10      221.43      256.62      7.62 o 
  -8   0  10      347.37      327.19      8.19 o 
  -7   0  10       28.66       27.08      3.22 o 
  -6   0  10     3535.49     4109.54     33.66 o 
  -5   0  10     1229.41     1289.61     21.58 o 
  -4   0  10     4418.42     5278.85     39.53 o 
  -3   0  10     3436.72     3677.22     44.02 o 
  -2   0  10      278.63      368.62     10.61 o 
  -1   0  10       12.28       17.77      2.96 o 
   0   0  10      904.09      867.16     19.94 o 
   1   0  10      649.33      607.60     12.00 o 
   2   0  10      536.41      514.84     11.47 o 
   3   0  10       33.89       34.63      4.24 o 
   5   0  10      590.98      526.02     21.35 o 
   6   0  10      436.44      395.12     23.92 o 
   7   0  10     1409.95     1353.20     35.52 o 
   8   0  10       37.96       40.07      8.88 o 
   9   0  10      495.80      464.76     28.10 o 
  10   0  10       67.81       79.92     12.26 o 
  11   0  10        0.52       -5.02      5.02 o 
  12   0  10        3.66        0.66      5.87 o 
  13   0  10       14.43       18.02      9.87 o 
  14   0  10       30.64       25.71      9.30 o 
  15   0  10        0.60        4.48      7.61 o 
 -25   1  10       23.71       22.12      7.45 o 
 -24   1  10        2.12        6.00      5.37 o 
 -23   1  10       89.62       84.41      9.83 o 
 -22   1  10       26.31       41.36      7.61 o 
 -21   1  10       75.11       62.14      8.45 o 
 -20   1  10      125.85       95.31      8.24 o 
 -19   1  10      118.28      105.95      8.12 o 
 -18   1  10       32.20       31.25      4.63 o 
 -17   1  10      195.67      177.93      7.95 o 
 -16   1  10      177.64      190.81      7.99 o 
 -15   1  10      323.42      299.47      9.22 o 
 -14   1  10      142.91      120.82      6.27 o 
 -13   1  10       16.65       13.58      2.90 o 
 -12   1  10      212.51      179.31      7.43 o 
 -11   1  10       44.41       47.76      4.14 o 
 -10   1  10      687.25      727.82     10.09 o 
  -9   1  10      971.80     1037.48     10.01 o 
  -8   1  10       39.34       41.93      2.62 o 
  -7   1  10       17.14       24.02      2.20 o 
  -6   1  10       18.69       20.90      2.10 o 
  -5   1  10     1133.05     1153.83     10.57 o 
  -4   1  10     1330.80     1429.20     11.47 o 
  -3   1  10     3671.46     3993.01     31.91 o 
  -2   1  10      375.93      447.18      6.23 o 
  -1   1  10     1628.55     1726.36     16.57 o 
   0   1  10        4.80       10.97      2.22 o 
   1   1  10       82.06       75.27      4.09 o 
   2   1  10       13.08       20.14      2.70 o 
   3   1  10      179.14      170.78      6.73 o 
   4   1  10       31.91       32.74      3.87 o 
   5   1  10      539.27      532.78     12.97 o 
   6   1  10        2.90        2.07      2.93 o 
   7   1  10        9.14        7.47      4.03 o 
   8   1  10       32.32       43.06      6.54 o 
   9   1  10       64.75       69.65      8.14 o 
  10   1  10        9.04       12.20      5.00 o 
  11   1  10      118.83      103.11     10.08 o 
  12   1  10      111.07      118.50     10.88 o 
  13   1  10       18.05       17.21      5.80 o 
  14   1  10       42.44       48.34      8.29 o 
  15   1  10       10.79        6.77      5.95 o 
 -24   2  10       28.16       22.72      6.33 o 
 -23   2  10        1.89        6.35      4.34 o 
 -22   2  10       68.88       82.34      9.65 o 
 -21   2  10        0.29        0.77      4.26 o 
 -20   2  10        0.11        0.44      3.63 o 
 -19   2  10       13.17        7.47      3.79 o 
 -18   2  10        0.48       -2.00      2.56 o 
 -17   2  10       48.33       47.99      5.27 o 
 -16   2  10      550.04      553.53     12.84 o 
 -15   2  10        2.23        2.84      2.55 o 
 -14   2  10      239.61      213.12      7.74 o 
 -13   2  10       69.13       62.83      4.91 o 
 -12   2  10       53.00       60.06      4.61 o 
 -11   2  10       65.78       64.23      4.59 o 
 -10   2  10     1001.01      982.59     14.78 o 
  -9   2  10        5.55        3.88      1.46 o 
  -8   2  10       35.55       28.01      2.37 o 
  -7   2  10      169.96      176.09      4.57 o 
  -6   2  10     1172.45     1241.87     11.23 o 
  -5   2  10      310.18      320.29      5.70 o 
  -4   2  10     1011.55     1149.90     14.51 o 
  -3   2  10     1372.85     1437.04     14.37 o 
  -2   2  10     1087.03     1086.37     12.64 o 
  -1   2  10       60.95       53.99      3.61 o 
   0   2  10      232.18      222.57      6.29 o 
   1   2  10      226.20      229.67      7.72 o 
   2   2  10      235.07      230.88      6.55 o 
   3   2  10      102.16       85.44      5.29 o 
   4   2  10       53.14       43.36      4.28 o 
   5   2  10      568.50      558.93     11.99 o 
   6   2  10       27.01       24.06      4.63 o 
   7   2  10       20.08       13.96      4.18 o 
   8   2  10       51.96       52.62      6.19 o 
   9   2  10      234.06      210.22     11.51 o 
  10   2  10      133.64      129.68     10.59 o 
  11   2  10       17.18       15.08      5.44 o 
  12   2  10       42.66       56.38      8.34 o 
  13   2  10       11.39        9.54      5.30 o 
  14   2  10       32.01       38.27      7.69 o 
  15   2  10       23.71       27.29      7.46 o 
 -24   3  10       30.16       36.51      7.86 o 
 -23   3  10       56.66       73.79     10.81 o 
 -22   3  10        5.18        5.94      4.03 o 
 -21   3  10        2.91        4.33      3.90 o 
 -20   3  10       73.59       88.77      8.05 o 
 -19   3  10        5.80       12.80      4.30 o 
 -18   3  10       54.19       50.92      6.19 o 
 -17   3  10      239.12      233.71      9.01 o 
 -16   3  10      197.57      188.44      8.03 o 
 -15   3  10      296.58      291.49      9.34 o 
 -14   3  10      299.61      264.40      8.96 o 
 -13   3  10      351.95      350.60      9.46 o 
 -12   3  10      348.41      332.76      9.63 o 
 -11   3  10      233.15      243.99      6.70 o 
 -10   3  10      545.19      488.60      9.03 o 
  -9   3  10     1170.96     1105.04     11.49 o 
  -8   3  10      104.61      110.20      3.97 o 
  -7   3  10      563.14      517.20      9.21 o 
  -6   3  10      290.05      301.40      5.87 o 
  -5   3  10       63.76       54.82      3.59 o 
  -4   3  10      342.89      349.06      7.51 o 
  -3   3  10      688.79      655.20     10.92 o 
  -2   3  10        4.88       10.35      2.39 o 
  -1   3  10      258.87      221.54      6.43 o 
   0   3  10      914.01      876.97     12.17 o 
   1   3  10      125.56      109.95      4.97 o 
   2   3  10      207.38      196.64      7.19 o 
   3   3  10      492.59      459.12     10.83 o 
   4   3  10      534.57      542.10     12.03 o 
   5   3  10        0.31        0.41      2.60 o 
   6   3  10      424.07      417.90     11.26 o 
   7   3  10        3.39        1.93      3.37 o 
   8   3  10       79.32       80.56      7.52 o 
   9   3  10       11.11       13.48      4.53 o 
  10   3  10       70.22       68.99      7.32 o 
  11   3  10       20.18       26.93      6.58 o 
  12   3  10        0.07        1.65      4.32 o 
  13   3  10       53.10       59.12      8.48 o 
  14   3  10       16.92       13.50      5.95 o 
 -24   4  10       13.84       27.43      8.11 o 
 -23   4  10        8.95       13.88      6.75 o 
 -22   4  10       39.37       59.32      7.53 o 
 -21   4  10       38.34       33.73      5.87 o 
 -20   4  10       14.63       18.70      5.01 o 
 -19   4  10       42.46       46.39      6.28 o 
 -18   4  10       31.21       27.82      5.12 o 
 -17   4  10        5.18        7.51      3.20 o 
 -16   4  10       12.68       11.85      3.33 o 
 -15   4  10       11.85        6.51      2.91 o 
 -14   4  10      120.95      112.50      6.46 o 
 -13   4  10       64.35       77.16      5.49 o 
 -12   4  10      108.03      100.44      5.71 o 
 -11   4  10      298.61      267.71      7.26 o 
 -10   4  10      356.78      358.69      8.12 o 
  -9   4  10        0.42        0.37      1.66 o 
  -8   4  10       43.97       54.69      3.36 o 
  -7   4  10       40.16       47.96      3.18 o 
  -6   4  10      105.89      112.65      4.76 o 
  -5   4  10       23.27       25.00      3.01 o 
  -4   4  10       27.05       33.41      3.61 o 
  -3   4  10       41.03       41.23      3.63 o 
  -2   4  10       18.62       17.52      2.83 o 
  -1   4  10       75.11       57.29      4.08 o 
   0   4  10      191.64      190.98      6.28 o 
   1   4  10      354.47      337.18      9.94 o 
   2   4  10      120.65      107.85      6.21 o 
   3   4  10        8.16       13.61      3.42 o 
   4   4  10     1394.59     1327.93     19.13 o 
   5   4  10        2.83        2.06      3.09 o 
   6   4  10      827.72      803.47     15.83 o 
   7   4  10      505.48      490.28     15.24 o 
   8   4  10      170.64      164.07      9.66 o 
   9   4  10       38.29       38.57      6.19 o 
  10   4  10        0.14        2.14      3.93 o 
  11   4  10       12.71       15.65      5.05 o 
  12   4  10        6.06       10.39      4.76 o 
  13   4  10        5.32        2.92      4.77 o 
  14   4  10       15.32       17.53      6.42 o 
 -23   5  10        0.06       -0.99      5.61 o 
 -22   5  10       24.38       27.14      6.74 o 
 -21   5  10        0.00       -3.07      3.83 o 
 -20   5  10       28.28       25.40      6.27 o 
 -19   5  10        2.62       -0.46      3.74 o 
 -18   5  10        3.77        3.16      4.17 o 
 -17   5  10      168.26      163.94     10.61 o 
 -16   5  10      441.79      376.40     12.51 o 
 -15   5  10      216.60      191.17      9.09 o 
 -14   5  10      185.93      170.40      8.91 o 
 -13   5  10        0.92        0.00      2.21 o 
 -12   5  10      565.04      574.84     11.00 o 
 -11   5  10       17.35       21.01      3.14 o 
 -10   5  10       32.44       34.62      3.60 o 
  -9   5  10      213.05      232.16      6.80 o 
  -8   5  10        0.06       -0.05      1.68 o 
  -7   5  10      796.39      767.43     15.32 o 
  -6   5  10      180.13      158.74      6.08 o 
  -5   5  10       16.63       13.26      2.55 o 
  -4   5  10      436.17      380.06      8.51 o 
  -3   5  10        0.84        1.77      2.01 o 
  -2   5  10      752.53      694.71     18.43 o 
  -1   5  10       26.55       22.39      3.21 o 
   0   5  10        0.01       -2.06      2.06 o 
   1   5  10     1814.44     1735.10     24.60 o 
   2   5  10      989.09      920.76     15.80 o 
   3   5  10      584.57      517.99     12.39 o 
   4   5  10      660.06      578.75     13.28 o 
   5   5  10       27.93       30.07      4.79 o 
   6   5  10       89.93       79.76      6.69 o 
   7   5  10        0.60        1.60      3.30 o 
   8   5  10        9.21       14.40      4.80 o 
   9   5  10        4.90       13.41      4.98 o 
  10   5  10       18.08       31.82      6.18 o 
  11   5  10       49.97       57.64      7.38 o 
  12   5  10       45.44       46.95      7.34 o 
  13   5  10       22.86       22.43      5.97 o 
 -22   6  10        4.65        9.53      5.71 o 
 -21   6  10       25.41       23.56      6.12 o 
 -20   6  10       18.19       22.30      5.82 o 
 -19   6  10       11.94       11.33      5.08 o 
 -18   6  10       40.75       30.71      6.33 o 
 -17   6  10        2.50        4.11      4.30 o 
 -16   6  10       90.27       92.41      8.96 o 
 -15   6  10       25.30       29.36      5.05 o 
 -14   6  10       25.54       24.52      4.54 o 
 -13   6  10      796.61      771.64     18.80 o 
 -12   6  10       83.74       91.52      6.18 o 
 -11   6  10      150.68      153.17      6.98 o 
 -10   6  10      291.54      249.88      9.40 o 
  -9   6  10     1174.79     1145.52     24.89 o 
  -8   6  10      358.59      333.78      9.34 o 
  -7   6  10      102.47       95.07      5.85 o 
  -6   6  10      592.90      556.79     15.94 o 
  -5   6  10      135.27      139.82      6.40 o 
  -4   6  10      105.80      102.08      5.95 o 
  -3   6  10      121.91       97.08      5.85 o 
  -2   6  10       22.77       26.71      3.98 o 
  -1   6  10      268.21      274.08      8.82 o 
   0   6  10      103.90      105.36      6.39 o 
   1   6  10        5.06        5.49      3.01 o 
   2   6  10      461.17      449.04     11.65 o 
   3   6  10       23.65       23.36      4.29 o 
   4   6  10        4.85        2.56      3.27 o 
   5   6  10      534.08      531.71     13.57 o 
   6   6  10       56.74       58.82      6.20 o 
   7   6  10      305.39      319.73     11.33 o 
   8   6  10        1.13       -0.38      3.55 o 
   9   6  10       50.34       59.26      7.42 o 
  10   6  10       16.24       18.03      5.97 o 
  11   6  10       10.26        9.44      5.15 o 
  12   6  10       78.98       95.05     10.75 o 
  13   6  10       49.64       58.81      9.36 o 
 -21   7  10        0.77       -1.53      4.77 o 
 -20   7  10        2.21        3.59      4.95 o 
 -19   7  10        5.83       12.09      5.37 o 
 -18   7  10        0.00       -3.57      3.65 o 
 -17   7  10       10.48       11.67      5.29 o 
 -16   7  10       54.12       44.68      7.12 o 
 -15   7  10       18.53       21.01      5.44 o 
 -14   7  10        0.43        2.95      3.17 o 
 -13   7  10       10.18       10.27      3.79 o 
 -12   7  10      246.75      252.21     10.17 o 
 -11   7  10        0.02       -0.96      2.87 o 
 -10   7  10      121.92      112.73      7.63 o 
  -9   7  10      227.80      222.95      9.38 o 
  -8   7  10      112.70      104.32      6.37 o 
  -7   7  10       42.84       43.05      4.59 o 
  -6   7  10       46.63       46.04      4.83 o 
  -5   7  10        0.77       -0.59      2.46 o 
  -4   7  10      292.87      266.08     10.78 o 
  -3   7  10        0.16        2.86      2.36 o 
  -2   7  10        1.63        1.77      2.62 o 
  -1   7  10        3.34        1.35      2.94 o 
   0   7  10       88.23       85.35      8.05 o 
   1   7  10        8.63        7.38      4.09 o 
   2   7  10       34.57       30.86      5.89 o 
   3   7  10        0.91       -1.29      3.58 o 
   4   7  10       25.93       26.91      5.88 o 
   5   7  10        7.97        5.52      4.51 o 
   6   7  10        0.47        1.76      5.24 o 
   7   7  10       28.63       47.08      8.88 o 
   8   7  10        6.94        8.99      5.25 o 
   9   7  10        0.29        4.90      4.91 o 
  10   7  10        1.86        7.52      6.16 o 
  11   7  10        0.91       -0.82      5.85 o 
  12   7  10        7.95       14.04      7.96 o 
 -20   8  10       16.05        8.87      5.76 o 
 -19   8  10       39.60       34.77      7.41 o 
 -18   8  10      263.68      283.58     14.64 o 
 -17   8  10        9.05       13.30      5.17 o 
 -16   8  10       89.98       93.99      9.65 o 
 -15   8  10        1.04        2.33      4.66 o 
 -14   8  10       71.28       75.73      9.82 o 
 -13   8  10      121.81      143.20      8.91 o 
 -12   8  10       23.59       25.66      5.78 o 
 -11   8  10      118.36      121.36      9.68 o 
 -10   8  10       13.82       14.97      4.74 o 
  -9   8  10        3.83        7.13      3.95 o 
  -8   8  10      282.98      269.24     12.32 o 
  -7   8  10      706.86      638.30     15.78 o 
  -6   8  10      327.14      305.54     11.23 o 
  -5   8  10      842.51      738.88     16.94 o 
  -4   8  10      119.84      133.23      8.30 o 
  -3   8  10      194.62      198.34      9.35 o 
  -2   8  10        7.58        4.35      3.83 o 
  -1   8  10       77.68       53.81      7.20 o 
   0   8  10        0.70       -1.38      3.80 o 
   1   8  10       23.57       31.72      6.14 o 
   2   8  10        5.42        0.42      3.66 o 
   3   8  10       84.41       76.96      8.96 o 
   4   8  10      336.31      343.93     15.09 o 
   5   8  10        1.34       -2.42      3.95 o 
   6   8  10       80.99       81.91      9.55 o 
   7   8  10      205.60      207.98     13.12 o 
   8   8  10       50.30       56.11      8.67 o 
   9   8  10        1.75        2.80      5.10 o 
  10   8  10       66.25       61.65     11.83 o 
 -19   9  10        0.35       10.17     11.96 o 
 -18   9  10       19.68       23.58      9.70 o 
 -17   9  10        4.10       -1.48      6.03 o 
 -16   9  10        4.05        8.37      6.30 o 
 -15   9  10        5.51        5.55      5.87 o 
 -14   9  10      104.67      109.04     15.20 o 
 -13   9  10       37.16       36.49      6.77 o 
 -12   9  10      303.01      295.10     13.74 o 
 -11   9  10       12.54       12.01      5.14 o 
 -10   9  10      346.11      351.92     14.84 o 
  -9   9  10       10.90       12.87      5.14 o 
  -8   9  10       14.13       12.44      4.77 o 
  -7   9  10      322.23      325.35     12.11 o 
  -6   9  10        5.94        4.63      3.62 o 
  -5   9  10        1.09        1.08      3.61 o 
  -4   9  10      497.62      482.98     16.46 o 
  -3   9  10       81.50       82.31      7.59 o 
  -2   9  10      180.51      177.73     11.04 o 
  -1   9  10       27.20       29.20      6.06 o 
   0   9  10       80.57       84.31      8.88 o 
   1   9  10       46.85       59.78      8.28 o 
   2   9  10       12.11        5.57      4.46 o 
   3   9  10       35.14       45.69      7.51 o 
   4   9  10        2.73        8.23      4.80 o 
   5   9  10      132.54      123.48     11.27 o 
   6   9  10      117.15      138.26     12.09 o 
   7   9  10        2.59       10.30      5.54 o 
   8   9  10      183.82      204.69     14.54 o 
   9   9  10        7.56        5.75      6.04 o 
 -17  10  10        4.83        9.57     11.36 o 
 -16  10  10        6.75       14.63      8.60 o 
 -15  10  10       24.73       36.72     10.78 o 
 -14  10  10        3.63        0.00      6.34 o 
 -13  10  10      124.38      128.25     13.33 o 
 -12  10  10        5.30       12.33      5.44 o 
 -11  10  10       66.31       72.97      8.88 o 
 -10  10  10        0.14        2.47      4.44 o 
  -9  10  10      308.07      282.35     14.03 o 
  -8  10  10        1.13       -0.48      4.09 o 
  -7  10  10       20.36       17.66      4.78 o 
  -6  10  10        1.00        1.66      3.72 o 
  -5  10  10        3.07        7.37      4.12 o 
  -4  10  10       85.15       79.65      8.16 o 
  -3  10  10        4.10        2.79      4.11 o 
  -2  10  10       50.22       49.81      7.60 o 
  -1  10  10        7.85        4.66      4.19 o 
   0  10  10       31.52       26.99      6.61 o 
   1  10  10       22.24       27.04      6.38 o 
   2  10  10       39.46       34.48      6.80 o 
   3  10  10       20.50       19.20      6.07 o 
   4  10  10        3.86        0.48      4.77 o 
   5  10  10        0.18        3.81      5.04 o 
   6  10  10        0.02        4.66      5.09 o 
   7  10  10        1.54        5.59      6.56 o 
 -14  11  10        0.02       -0.61      7.81 o 
 -13  11  10       26.15       29.30      8.14 o 
 -12  11  10       49.56       66.31     10.80 o 
 -11  11  10       10.06        8.64      5.09 o 
 -10  11  10        0.87        3.02      4.69 o 
  -9  11  10       71.03       90.77     10.17 o 
  -8  11  10        6.35       11.11      5.07 o 
  -7  11  10       87.42      117.08     11.11 o 
  -6  11  10       12.26       14.26      4.81 o 
  -5  11  10      110.56       99.86      9.13 o 
  -4  11  10       36.85       51.06      7.95 o 
  -3  11  10        5.02        2.99      5.18 o 
  -2  11  10       60.86       57.36      8.29 o 
  -1  11  10        7.39       14.88      5.21 o 
   0  11  10       90.92       89.08     10.12 o 
   1  11  10       29.32       31.58      7.09 o 
   2  11  10       29.88       24.25      6.82 o 
   3  11  10      140.09      159.30     13.51 o 
   4  11  10        0.90        4.71      5.62 o 
   5  11  10        0.21       -6.58      9.57 o 
 -10  12  10        3.14        5.61      5.53 o 
  -9  12  10       25.88       23.11      7.05 o 
  -8  12  10       43.69       47.47      8.30 o 
  -7  12  10        5.87        9.81      5.50 o 
  -6  12  10       56.79       57.90      9.03 o 
  -5  12  10        7.61        6.49      5.44 o 
  -4  12  10       16.64       28.18      7.07 o 
  -3  12  10       62.62       67.11      9.70 o 
  -2  12  10        8.03        4.13      5.19 o 
  -1  12  10       59.09       71.52     12.06 o 
   0  12  10        8.40       18.16      6.40 o 
   1  12  10       31.95       25.71     14.95 o 
 -25   1  11       81.77       71.35     10.41 o 
 -24   1  11        5.36        3.59      5.02 o 
 -23   1  11       58.48       55.12      8.36 o 
 -22   1  11       80.55       92.20     10.12 o 
 -21   1  11        6.67       10.56      4.40 o 
 -20   1  11       71.77       78.70      7.26 o 
 -19   1  11      250.26      228.46      9.58 o 
 -18   1  11        3.39       -0.67      2.95 o 
 -17   1  11      520.37      505.96     16.67 o 
 -16   1  11      130.17      118.74      7.07 o 
 -15   1  11        1.39       -0.82      2.16 o 
 -14   1  11     1087.14     1044.24     17.93 o 
 -13   1  11        4.65        1.74      2.48 o 
 -12   1  11      377.94      335.70     11.10 o 
 -11   1  11      185.42      197.40      7.72 o 
 -10   1  11      925.45      901.73     13.46 o 
  -9   1  11       50.13       40.54      3.03 o 
  -8   1  11        5.41        7.14      1.64 o 
  -7   1  11      976.68      874.08      9.90 o 
  -6   1  11     1274.31     1384.83     12.31 o 
  -5   1  11       95.59       65.13      3.20 o 
  -4   1  11     1230.40     1272.16     13.45 o 
  -3   1  11      555.53      549.44      9.45 o 
  -2   1  11     2598.16     2429.71     21.50 o 
  -1   1  11       20.39       23.39      2.78 o 
   0   1  11      573.58      535.80      9.46 o 
   1   1  11      764.33      768.76     11.39 o 
   2   1  11       84.52       67.11      4.23 o 
   3   1  11      193.67      170.74      7.60 o 
   4   1  11       69.54       78.27      7.30 o 
   5   1  11      540.88      481.30     15.08 o 
   6   1  11       91.84       98.15      8.59 o 
   7   1  11       24.87       22.87      5.59 o 
   8   1  11       83.14       90.26      9.03 o 
   9   1  11        4.52        4.24      4.50 o 
  10   1  11       29.37       39.04      7.14 o 
  11   1  11        9.62        8.35      5.07 o 
  12   1  11        8.22       10.89      5.20 o 
  13   1  11       28.83       32.77      7.33 o 
  14   1  11        3.15        2.83      5.46 o 
 -24   2  11        0.08        5.58      5.06 o 
 -23   2  11       98.91      110.89     11.01 o 
 -22   2  11       14.50       19.11      5.21 o 
 -21   2  11      108.77      140.22      9.92 o 
 -20   2  11       60.97       60.13      7.02 o 
 -19   2  11      174.45      166.03      8.45 o 
 -18   2  11       31.78       34.51      4.94 o 
 -17   2  11      115.84      100.81      6.95 o 
 -16   2  11      738.23      700.96     14.55 o 
 -15   2  11       42.42       40.52      4.56 o 
 -14   2  11      112.05      102.41      6.03 o 
 -13   2  11      316.76      257.89      8.27 o 
 -12   2  11       62.79       55.17      4.67 o 
 -11   2  11      471.52      402.01      9.59 o 
 -10   2  11      782.60      778.77     11.13 o 
  -9   2  11     1958.96     2021.88     17.43 o 
  -8   2  11     1017.98      990.50     13.59 o 
  -7   2  11      284.35      338.51      6.36 o 
  -6   2  11       92.42       88.93      4.22 o 
  -5   2  11      251.66      276.70      7.24 o 
  -4   2  11      323.74      374.44      7.85 o 
  -3   2  11       11.05        7.27      2.18 o 
  -2   2  11     1333.70     1445.94     15.29 o 
  -1   2  11      575.75      508.85      9.36 o 
   0   2  11      178.07      189.41      6.17 o 
   1   2  11        4.33        2.65      2.06 o 
   2   2  11       29.37       26.97      3.68 o 
   3   2  11       51.15       58.10      4.90 o 
   4   2  11      491.78      509.87     11.68 o 
   5   2  11        6.25        8.91      3.56 o 
   6   2  11        0.42        3.46      3.99 o 
   7   2  11       89.56       97.87      9.03 o 
   8   2  11      190.39      195.27     11.51 o 
   9   2  11      111.07      118.88     10.30 o 
  10   2  11       12.36       11.27      5.52 o 
  11   2  11      119.39      121.25     11.20 o 
  12   2  11        6.52       16.92      5.94 o 
  13   2  11        0.01        3.15      5.11 o 
  14   2  11       30.26       45.05      8.58 o 
 -24   3  11       10.26        4.89      4.96 o 
 -23   3  11        9.52        7.94      4.69 o 
 -22   3  11        0.91       -0.35      3.87 o 
 -21   3  11       10.52        2.04      3.84 o 
 -20   3  11        6.89       13.58      4.48 o 
 -19   3  11       43.98       47.36      6.21 o 
 -18   3  11        4.79        5.40      3.22 o 
 -17   3  11        2.63       -0.01      2.56 o 
 -16   3  11      128.27      123.20      7.22 o 
 -15   3  11       25.53       28.30      4.09 o 
 -14   3  11      204.78      195.93      7.66 o 
 -13   3  11       50.65       47.31      4.60 o 
 -12   3  11       12.10       14.47      2.94 o 
 -11   3  11      184.71      171.52      6.56 o 
 -10   3  11       22.49       37.23      3.41 o 
  -9   3  11        0.19        0.20      1.59 o 
  -8   3  11       17.02       15.87      2.23 o 
  -7   3  11        0.23       -1.42      1.50 o 
  -6   3  11       13.14       19.36      2.73 o 
  -5   3  11      226.75      220.31      6.39 o 
  -4   3  11      155.47      135.87      5.38 o 
  -3   3  11     3909.04     4138.26     26.30 o 
  -2   3  11       15.77       13.59      2.79 o 
  -1   3  11     1096.23     1069.13     13.85 o 
   0   3  11      167.96      147.21      5.82 o 
   1   3  11      134.15      122.13      6.15 o 
   2   3  11       90.05       78.84      5.58 o 
   3   3  11      190.11      171.34      7.37 o 
   4   3  11     1121.18     1071.68     17.24 o 
   5   3  11      100.75       96.85      6.52 o 
   6   3  11       71.43       53.71      6.22 o 
   7   3  11      369.95      374.53     12.97 o 
   8   3  11      102.16      100.71      8.32 o 
   9   3  11       27.08       22.36      6.03 o 
  10   3  11        8.95       10.84      5.20 o 
  11   3  11       31.68       32.35      6.83 o 
  12   3  11        0.00        4.00      4.65 o 
  13   3  11        3.16        5.22      5.43 o 
 -24   4  11        1.91        0.42      5.61 o 
 -23   4  11       32.41       41.05      7.90 o 
 -22   4  11        0.25       -3.69      3.69 o 
 -21   4  11        3.19        3.24      3.79 o 
 -20   4  11        3.95        1.00      3.63 o 
 -19   4  11        4.90        9.37      4.12 o 
 -18   4  11        2.54        2.86      3.51 o 
 -17   4  11        8.26        8.92      3.45 o 
 -16   4  11       38.68       33.46      4.72 o 
 -15   4  11      106.43      106.00      6.72 o 
 -14   4  11      634.76      603.26     13.40 o 
 -13   4  11      531.94      498.19     11.61 o 
 -12   4  11       53.61       54.91      4.87 o 
 -11   4  11     1833.63     1865.44     39.06 o 
 -10   4  11       59.68       54.38      4.02 o 
  -9   4  11      127.83      119.51      5.73 o 
  -8   4  11      417.26      391.11      8.85 o 
  -7   4  11       10.15       11.57      2.48 o 
  -6   4  11     1006.81      959.76     13.07 o 
  -5   4  11      573.96      521.59      9.81 o 
  -4   4  11     1235.12     1262.51     15.13 o 
  -3   4  11     4307.06     4369.07     27.99 o 
  -2   4  11       20.07       16.28      3.12 o 
  -1   4  11     2240.40     2085.54     39.10 o 
   0   4  11      906.13      829.80     14.84 o 
   1   4  11        4.81        5.49      3.02 o 
   2   4  11      469.55      447.41     11.30 o 
   3   4  11      253.24      219.98      9.40 o 
   4   4  11        2.47        1.03      2.97 o 
   5   4  11      127.55      133.38      7.64 o 
   6   4  11      403.33      398.56     11.94 o 
   7   4  11       18.06       20.67      5.06 o 
   8   4  11      310.21      275.28     11.80 o 
   9   4  11       54.43       61.39      7.49 o 
  10   4  11       74.86       88.12      9.75 o 
  11   4  11        0.50        1.55      4.39 o 
  12   4  11       63.06       63.78      8.96 o 
  13   4  11       32.96       37.82      8.07 o 
 -23   5  11        1.72        3.97      5.06 o 
 -22   5  11       88.78       92.94     10.44 o 
 -21   5  11        1.41        3.21      4.23 o 
 -20   5  11       23.00       20.99      5.78 o 
 -19   5  11       11.16       16.54      4.96 o 
 -18   5  11       53.18       37.10      6.56 o 
 -17   5  11       81.66       71.68      7.10 o 
 -16   5  11      150.91      148.08      8.83 o 
 -15   5  11        0.01        1.15      3.14 o 
 -14   5  11      389.09      331.52     11.31 o 
 -13   5  11      137.99      133.09      7.77 o 
 -12   5  11      254.47      226.12      8.07 o 
 -11   5  11        1.15        1.39      2.08 o 
 -10   5  11      301.07      279.37      8.52 o 
  -9   5  11      230.98      222.79      7.69 o 
  -8   5  11       35.00       34.65      3.58 o 
  -7   5  11        0.73        0.18      1.93 o 
  -6   5  11       72.53       72.69      4.65 o 
  -5   5  11       79.07       69.52      4.63 o 
  -4   5  11       68.90       80.41      4.92 o 
  -3   5  11       85.77       81.39      4.97 o 
  -2   5  11      415.28      396.10      9.28 o 
  -1   5  11       10.68       10.59      2.90 o 
   0   5  11     1182.04     1062.55     18.72 o 
   1   5  11      178.60      195.61      7.99 o 
   2   5  11      295.39      276.62      9.54 o 
   3   5  11      159.53      159.95      7.76 o 
   4   5  11        0.15       -2.80      2.97 o 
   5   5  11      167.38      159.30      8.32 o 
   6   5  11       33.47       38.82      5.44 o 
   7   5  11       39.47       47.65      6.01 o 
   8   5  11       61.76       77.52      8.00 o 
   9   5  11        4.71        6.62      4.44 o 
  10   5  11        3.59        1.51      4.39 o 
  11   5  11      125.16      141.84     10.64 o 
  12   5  11       45.38       40.61      8.20 o 
 -22   6  11        5.08        6.41      5.10 o 
 -21   6  11        1.51        6.35      4.77 o 
 -20   6  11        2.13        5.78      4.65 o 
 -19   6  11        0.07        0.85      4.00 o 
 -18   6  11        4.35        2.03      4.09 o 
 -17   6  11       20.93       14.68      5.06 o 
 -16   6  11        6.82        7.35      3.84 o 
 -15   6  11       39.32       50.17      5.89 o 
 -14   6  11      188.47      167.21      8.93 o 
 -13   6  11       35.41       31.09      5.64 o 
 -12   6  11      410.92      389.11     12.11 o 
 -11   6  11        0.02       -2.31      2.31 o 
 -10   6  11      475.12      444.41     17.41 o 
  -9   6  11      338.27      302.01     10.45 o 
  -8   6  11      498.75      447.78     10.93 o 
  -7   6  11        0.12       -1.93      2.16 o 
  -6   6  11      470.19      431.98     10.82 o 
  -5   6  11      471.92      423.90     13.87 o 
  -4   6  11       82.96       72.33      5.44 o 
  -3   6  11       44.30       38.94      4.47 o 
  -2   6  11        5.64       10.00      3.09 o 
  -1   6  11       49.56       52.06      5.80 o 
   0   6  11      308.73      268.64      9.29 o 
   1   6  11      243.33      215.49      8.59 o 
   2   6  11      116.59      101.61      6.92 o 
   3   6  11      849.45      836.48     16.47 o 
   4   6  11        4.62        0.95      3.37 o 
   5   6  11       50.05       46.11      5.70 o 
   6   6  11        2.31        0.23      3.64 o 
   7   6  11       71.54       89.58      7.59 o 
   8   6  11        0.81        3.15      4.47 o 
   9   6  11       48.55       51.66      7.30 o 
  10   6  11        0.11        3.32      4.90 o 
  11   6  11        2.83        6.98      5.89 o 
  12   6  11        2.44        3.27      6.16 o 
 -21   7  11        1.20        3.15      4.96 o 
 -20   7  11       97.56      109.36     11.22 o 
 -19   7  11       13.51       19.82      5.89 o 
 -18   7  11       22.63       14.42      5.48 o 
 -17   7  11      225.18      231.01     12.62 o 
 -16   7  11        1.06       -2.31      3.77 o 
 -15   7  11       11.95       18.83      5.15 o 
 -14   7  11        0.44        2.51      3.54 o 
 -13   7  11       28.70       38.69      6.25 o 
 -12   7  11       70.15       76.37      6.96 o 
 -11   7  11       16.07       17.28      4.36 o 
 -10   7  11      852.88      799.42     17.35 o 
  -9   7  11      614.35      580.74     16.76 o 
  -8   7  11      337.08      324.57     11.16 o 
  -7   7  11      721.59      662.07     13.85 o 
  -6   7  11      201.99      190.39      7.94 o 
  -5   7  11      279.08      277.12      9.36 o 
  -4   7  11      359.07      334.66     10.14 o 
  -3   7  11       11.31       20.78      3.81 o 
  -2   7  11       18.96       15.06      4.03 o 
  -1   7  11      120.22      103.71      7.62 o 
   0   7  11        6.28        9.41      3.96 o 
   1   7  11       28.60       27.98      5.84 o 
   2   7  11      183.20      189.48     10.90 o 
   3   7  11       93.12       93.83      9.12 o 
   4   7  11       23.36       20.65      5.60 o 
   5   7  11      189.81      186.10     14.12 o 
   6   7  11       45.28       57.18      9.53 o 
   7   7  11        0.45        4.36      4.79 o 
   8   7  11      259.94      292.08     14.86 o 
   9   7  11       71.99       79.74     11.73 o 
  10   7  11       49.26       53.07     10.35 o 
  11   7  11        9.38       12.76      7.73 o 
 -20   8  11        7.76        8.06      6.42 o 
 -19   8  11        0.61        2.32      5.80 o 
 -18   8  11        8.59       13.48      6.40 o 
 -17   8  11        3.42        3.59      5.18 o 
 -16   8  11        0.11        1.81      4.62 o 
 -15   8  11        9.77        7.39      4.91 o 
 -14   8  11        0.07       -2.79      3.49 o 
 -13   8  11        1.70        3.37      4.01 o 
 -12   8  11       68.02       62.28      7.81 o 
 -11   8  11      206.97      212.32     11.20 o 
 -10   8  11       53.16       48.83      7.01 o 
  -9   8  11       93.61       98.55      9.07 o 
  -8   8  11        0.60        0.90      3.64 o 
  -7   8  11        1.61        0.68      3.17 o 
  -6   8  11        8.47       10.20      3.93 o 
  -5   8  11      330.77      318.27     12.87 o 
  -4   8  11       28.03       33.00      5.20 o 
  -3   8  11      241.90      205.25      9.61 o 
  -2   8  11        6.79        8.15      4.21 o 
  -1   8  11      247.05      224.32     11.84 o 
   0   8  11       25.77       26.50      5.86 o 
   1   8  11       67.45       63.84      8.12 o 
   2   8  11       38.50       40.33      6.96 o 
   3   8  11       62.43       50.55      7.75 o 
   4   8  11       32.67       31.61      6.68 o 
   5   8  11       20.37       24.32      6.26 o 
   6   8  11        1.51        0.49      5.01 o 
   7   8  11        3.87       14.11      5.70 o 
   8   8  11        0.62        9.60      5.87 o 
   9   8  11        7.60        2.11      6.44 o 
 -18   9  11        0.17       -1.69      6.17 o 
 -17   9  11        0.00       -1.28      6.30 o 
 -16   9  11       51.25       59.33     12.17 o 
 -15   9  11       19.67       16.86      7.75 o 
 -14   9  11        0.08       -4.59      4.59 o 
 -13   9  11        1.85        6.77      5.01 o 
 -12   9  11        1.86        7.21      4.67 o 
 -11   9  11       50.14       59.08      7.98 o 
 -10   9  11       16.57       17.33      5.75 o 
  -9   9  11      115.15      102.85      9.59 o 
  -8   9  11        2.84        4.90      4.30 o 
  -7   9  11       79.06       85.08      7.71 o 
  -6   9  11        3.56        3.16      3.55 o 
  -5   9  11        4.08       12.68      4.47 o 
  -4   9  11        0.06        0.05      3.30 o 
  -3   9  11       28.86       31.84      6.42 o 
  -2   9  11       11.60       19.75      5.66 o 
  -1   9  11        1.81        0.36      4.11 o 
   0   9  11       15.50       20.29      5.74 o 
   1   9  11       15.01       13.07      5.27 o 
   2   9  11       25.19       27.62      6.30 o 
   3   9  11       61.12       60.03      8.41 o 
   4   9  11        0.22        1.61      4.60 o 
   5   9  11        0.69       -3.72      4.27 o 
   6   9  11       96.89      103.57     11.17 o 
   7   9  11       18.14       23.30      6.86 o 
   8   9  11       71.25       67.82     10.21 o 
 -16  10  11       74.20       64.74     14.36 o 
 -15  10  11        8.14       24.55      9.93 o 
 -14  10  11        3.94       -2.31      6.30 o 
 -13  10  11       14.82       15.85      8.03 o 
 -12  10  11       73.84       85.63      9.61 o 
 -11  10  11       26.83       29.20      6.50 o 
 -10  10  11       22.37       22.72      6.28 o 
  -9  10  11       24.06       25.25      6.38 o 
  -8  10  11        6.82       11.72      5.21 o 
  -7  10  11       51.50       51.49      7.85 o 
  -6  10  11      184.36      181.82     11.24 o 
  -5  10  11      118.33      102.63      8.96 o 
  -4  10  11      276.05      227.88     12.91 o 
  -3  10  11      157.55      158.95     11.94 o 
  -2  10  11        0.07        4.30      4.21 o 
  -1  10  11       32.48       28.88      6.61 o 
   0  10  11       10.32        5.86      5.01 o 
   1  10  11        5.13        9.75      4.99 o 
   2  10  11       78.54      101.93     10.57 o 
   3  10  11        2.23        5.09      4.86 o 
   4  10  11       21.42       21.11      6.84 o 
   5  10  11       59.50       65.61      9.57 o 
   6  10  11       12.17        6.94      5.91 o 
 -14  11  11        0.00       -9.57      9.57 o 
 -13  11  11       43.78       49.63     13.09 o 
 -12  11  11        4.50        7.80      5.96 o 
 -11  11  11        0.00        5.94      4.81 o 
 -10  11  11        5.24        7.58      4.97 o 
  -9  11  11        0.88        1.87      4.41 o 
  -8  11  11       50.84       64.35      9.14 o 
  -7  11  11        2.33        5.45      4.97 o 
  -6  11  11        7.53        6.03      4.40 o 
  -5  11  11       57.68       69.43      8.96 o 
  -4  11  11        2.53        5.59      4.69 o 
  -3  11  11       22.37       28.67      6.89 o 
  -2  11  11        6.67       10.12      5.12 o 
  -1  11  11        2.37        5.05      4.54 o 
   0  11  11       12.82       18.52      6.48 o 
   1  11  11        0.29        2.02      5.18 o 
   2  11  11        8.25        9.57      5.86 o 
   3  11  11        7.69        2.24      5.57 o 
  -9  12  11        2.98        2.63      6.52 o 
  -8  12  11       74.05       87.95     10.82 o 
  -7  12  11        6.12       12.80      5.95 o 
  -6  12  11       17.57       24.81      7.90 o 
  -5  12  11       10.17       25.78      6.60 o 
  -4  12  11        2.51       13.81      6.10 o 
  -3  12  11       35.25       58.45      9.09 o 
  -2  12  11        2.58        5.93      5.26 o 
 -25   0  12       28.79       15.68      9.61 o 
 -24   0  12       37.01       38.83     11.32 o 
 -23   0  12       33.06       35.23      9.93 o 
 -22   0  12        0.54       -5.27      5.27 o 
 -21   0  12      234.50      259.54     15.27 o 
 -20   0  12      101.03       83.64     10.21 o 
 -19   0  12      184.33      181.38     22.88 o 
 -18   0  12     1891.21     1743.47     59.72 o 
 -17   0  12        2.79        6.03      4.48 o 
 -16   0  12      279.02      279.03     13.34 o 
 -15   0  12      459.45      431.11     15.96 o 
 -14   0  12       24.75       21.39      5.29 o 
 -13   0  12     2149.56     2182.35     32.94 o 
 -12   0  12        0.57       -0.37      3.14 o 
 -11   0  12        2.98       -1.03      2.86 o 
 -10   0  12     4053.13     4466.20     57.06 o 
  -9   0  12      124.53      112.54      6.15 o 
  -8   0  12     3702.05     3920.95     30.65 o 
  -7   0  12        0.01        1.03      2.12 o 
  -6   0  12     1357.54     1253.37     17.17 o 
  -5   0  12        9.26        8.72      2.62 o 
  -4   0  12     1952.16     1980.27     23.35 o 
  -3   0  12     1426.66     1470.79     24.55 o 
  -2   0  12        3.53        1.20      3.07 o 
  -1   0  12      596.46      567.62     16.11 o 
   0   0  12      310.79      299.29     11.90 o 
   1   0  12     1451.67     1329.87     29.11 o 
   2   0  12      385.57      326.02     21.88 o 
   3   0  12      659.11      561.21     22.82 o 
   4   0  12       14.92        5.66      5.45 o 
   5   0  12       19.71       13.62      6.54 o 
   6   0  12       77.03       92.68     12.47 o 
   7   0  12      135.76      129.23     14.58 o 
   8   0  12      358.83      301.63     31.99 o 
   9   0  12       40.15       31.04      9.70 o 
  10   0  12      127.65      126.47     23.02 o 
  11   0  12       11.54       11.96      8.46 o 
  12   0  12      172.39      183.49     19.44 o 
  13   0  12       20.91       10.70      8.48 o 
 -25   1  12        2.69        2.55      5.83 o 
 -24   1  12       18.16       18.97      6.48 o 
 -23   1  12       61.92       72.82      9.21 o 
 -22   1  12        0.67       -2.68      3.89 o 
 -21   1  12      108.09      100.79      8.87 o 
 -20   1  12        6.83        6.96      4.14 o 
 -19   1  12      180.12      164.97      8.75 o 
 -18   1  12      111.92      107.74      7.43 o 
 -17   1  12      717.86      680.76     14.84 o 
 -16   1  12        5.62        2.93      2.62 o 
 -15   1  12      264.40      252.22      8.89 o 
 -14   1  12      336.65      318.41      9.47 o 
 -13   1  12        4.44        1.96      2.69 o 
 -12   1  12      224.69      202.85      7.32 o 
 -11   1  12      533.72      495.34     14.23 o 
 -10   1  12       23.42       26.52      3.37 o 
  -9   1  12      182.36      199.93      5.98 o 
  -8   1  12      577.00      597.96      8.75 o 
  -7   1  12      269.74      246.01      5.67 o 
  -6   1  12       49.96       49.34      3.63 o 
  -5   1  12        0.02       -1.16      1.51 o 
  -4   1  12      257.50      294.97      7.20 o 
  -3   1  12      110.96      111.83      4.90 o 
  -2   1  12      880.64      898.57     12.82 o 
  -1   1  12        3.62        4.03      2.25 o 
   0   1  12      114.94      124.55      5.89 o 
   1   1  12      150.82      153.44      6.52 o 
   2   1  12       93.37       91.72      6.49 o 
   3   1  12        6.25        8.22      3.21 o 
   4   1  12       15.50       15.84      4.61 o 
   5   1  12       52.69       46.74      6.62 o 
   6   1  12        0.49        3.74      4.16 o 
   7   1  12       26.34       33.44      6.27 o 
   8   1  12      134.34      128.58     10.74 o 
   9   1  12       41.62       55.94      8.22 o 
  10   1  12       41.85       41.05      7.45 o 
  11   1  12        1.26       -2.00      3.62 o 
  12   1  12       21.25       21.86      6.56 o 
  13   1  12       70.81       69.49      9.90 o 
 -24   2  12        8.99        6.69      5.40 o 
 -23   2  12       11.87       13.10      5.46 o 
 -22   2  12        5.71        5.69      4.54 o 
 -21   2  12       97.74       88.92      8.41 o 
 -20   2  12       61.64       63.53      6.51 o 
 -19   2  12        5.23        4.59      3.36 o 
 -18   2  12       13.45        8.56      3.50 o 
 -17   2  12        1.84       -0.51      2.70 o 
 -16   2  12       52.46       59.03      5.52 o 
 -15   2  12       10.61       13.13      3.26 o 
 -14   2  12       55.99       57.64      5.11 o 
 -13   2  12        5.84        6.94      2.61 o 
 -12   2  12       15.97       11.67      2.81 o 
 -11   2  12      886.04      835.82     13.80 o 
 -10   2  12       12.13        6.73      2.15 o 
  -9   2  12        0.03        0.08      1.73 o 
  -8   2  12       72.09       86.80      4.39 o 
  -7   2  12       51.85       57.59      3.87 o 
  -6   2  12      554.58      555.76      9.74 o 
  -5   2  12      155.92      139.75      5.35 o 
  -4   2  12        1.17        0.82      1.86 o 
  -3   2  12     1293.46     1210.70     16.02 o 
  -2   2  12       51.65       40.81      3.78 o 
  -1   2  12      957.31      961.68     13.26 o 
   0   2  12       55.81       69.93      4.55 o 
   1   2  12      183.17      163.35      6.93 o 
   2   2  12      422.08      406.48     10.47 o 
   3   2  12       27.21       27.89      4.46 o 
   4   2  12      898.34      813.26     19.86 o 
   5   2  12       78.37       76.62      8.14 o 
   6   2  12        0.68       -1.24      3.43 o 
   7   2  12       84.00       72.89      8.57 o 
   8   2  12       52.78       52.02      7.84 o 
   9   2  12       60.99       61.31      8.42 o 
  10   2  12        2.94        2.59      4.46 o 
  11   2  12       24.70       35.04      7.22 o 
  12   2  12       13.70       16.57      5.88 o 
  13   2  12        0.03        1.50      5.28 o 
 -24   3  12        1.06       -0.76      5.35 o 
 -23   3  12        1.65        1.22      3.92 o 
 -22   3  12       40.27       49.52      7.02 o 
 -21   3  12        1.12        2.45      3.82 o 
 -20   3  12      311.11      310.84     12.66 o 
 -19   3  12       11.65       17.08      4.17 o 
 -18   3  12      101.49      117.40      7.68 o 
 -17   3  12       42.73       42.08      5.19 o 
 -16   3  12        0.06       -0.76      2.56 o 
 -15   3  12      118.78      106.02      6.74 o 
 -14   3  12       43.58       40.24      4.51 o 
 -13   3  12       37.48       35.51      4.26 o 
 -12   3  12     1703.33     1701.83     27.33 o 
 -11   3  12       69.67       79.12      5.32 o 
 -10   3  12      427.51      425.05     10.67 o 
  -9   3  12       25.66       23.26      3.37 o 
  -8   3  12       86.84       89.35      4.68 o 
  -7   3  12      811.11      806.18     12.95 o 
  -6   3  12       37.77       34.82      3.52 o 
  -5   3  12     1299.97     1245.08     14.94 o 
  -4   3  12      636.39      596.31     10.71 o 
  -3   3  12        0.62       -2.13      2.13 o 
  -2   3  12     3359.82     3280.15     46.77 o 
  -1   3  12      638.25      597.69     11.05 o 
   0   3  12     1330.31     1271.37     18.07 o 
   1   3  12      649.33      638.12     13.07 o 
   2   3  12       11.63       16.89      3.61 o 
   3   3  12      356.61      347.04     10.36 o 
   4   3  12      146.21      152.75      7.67 o 
   5   3  12       57.14       57.77      7.38 o 
   6   3  12       99.44      102.22      9.40 o 
   7   3  12        8.01       13.19      5.04 o 
   8   3  12       78.51       79.16      9.31 o 
   9   3  12        2.99        3.64      4.65 o 
  10   3  12       36.76       43.74      7.44 o 
  11   3  12        8.51       18.63      5.95 o 
  12   3  12        7.10        2.25      5.48 o 
  13   3  12       42.42       65.77     20.93 o 
 -24   4  12        1.53        2.37      5.00 o 
 -23   4  12        4.85        5.71      5.35 o 
 -22   4  12       31.19       30.36      6.50 o 
 -21   4  12        0.07       -3.28      3.55 o 
 -20   4  12        6.36        7.53      4.23 o 
 -19   4  12       13.74       15.89      4.67 o 
 -18   4  12      103.04      101.33      7.49 o 
 -17   4  12       81.00       84.29      6.65 o 
 -16   4  12       27.91       21.10      4.16 o 
 -15   4  12       17.09       18.10      3.80 o 
 -14   4  12       18.04       23.29      3.88 o 
 -13   4  12      161.86      148.74      6.94 o 
 -12   4  12      200.25      200.12      8.47 o 
 -11   4  12      194.30      156.89      7.64 o 
 -10   4  12       34.30       34.32      4.04 o 
  -9   4  12       57.39       56.53      4.77 o 
  -8   4  12        2.74        0.35      1.98 o 
  -7   4  12      294.19      289.14      7.70 o 
  -6   4  12       16.40       19.93      3.13 o 
  -5   4  12      345.62      357.62      8.79 o 
  -4   4  12       69.65       67.42      4.76 o 
  -3   4  12     1890.47     1871.11     54.31 o 
  -2   4  12      647.72      574.84     11.14 o 
  -1   4  12     1038.93      977.34     14.39 o 
   0   4  12     1050.85      994.14     16.33 o 
   1   4  12       42.94       44.72      4.99 o 
   2   4  12      140.72      128.77      7.31 o 
   3   4  12      214.93      197.01      8.35 o 
   4   4  12       82.14       86.64      6.71 o 
   5   4  12       42.26       42.55      5.44 o 
   6   4  12      166.31      150.35      9.64 o 
   7   4  12        9.54        5.84      4.61 o 
   8   4  12       20.36       28.97      6.56 o 
   9   4  12        0.84        2.74      4.51 o 
  10   4  12       21.53       24.05      6.50 o 
  11   4  12       30.83       26.97      6.79 o 
  12   4  12       16.47       17.68      6.51 o 
 -23   5  12        5.51        7.40      5.26 o 
 -22   5  12        0.18        1.28      4.45 o 
 -21   5  12        2.87       -2.53      4.10 o 
 -20   5  12        1.67        8.22      4.71 o 
 -19   5  12        2.42        4.50      4.44 o 
 -18   5  12        0.22        3.13      4.09 o 
 -17   5  12       68.70       88.28      7.80 o 
 -16   5  12       68.20       82.26      7.46 o 
 -15   5  12      231.28      220.65      9.86 o 
 -14   5  12      457.55      448.01     18.34 o 
 -13   5  12        1.15        0.35      3.22 o 
 -12   5  12        3.99        2.74      2.93 o 
 -11   5  12       76.50       79.76      5.62 o 
 -10   5  12       66.83       61.27      5.16 o 
  -9   5  12      139.74      135.72      6.55 o 
  -8   5  12       21.97       20.44      3.11 o 
  -7   5  12       10.94        8.55      2.62 o 
  -6   5  12       87.46       85.96      5.20 o 
  -5   5  12      816.71      746.67     14.18 o 
  -4   5  12     1970.07     1850.60     21.62 o 
  -3   5  12      630.97      613.14     12.58 o 
  -2   5  12      805.44      740.11     12.97 o 
  -1   5  12       21.56       30.07      4.40 o 
   0   5  12       46.24       36.54      4.83 o 
   1   5  12       85.64       92.75      6.58 o 
   2   5  12       18.68       15.81      3.76 o 
   3   5  12        5.98        5.91      3.39 o 
   4   5  12       39.65       54.55      5.97 o 
   5   5  12      280.95      295.55     10.89 o 
   6   5  12      162.67      150.77      8.94 o 
   7   5  12       49.67       48.64      6.86 o 
   8   5  12       21.97       30.32      5.94 o 
   9   5  12       17.05        8.57      5.20 o 
  10   5  12       54.69       63.10      8.98 o 
  11   5  12        6.58        7.94      5.98 o 
 -22   6  12        1.52        3.81      5.11 o 
 -21   6  12      112.04      130.00     11.80 o 
 -20   6  12        0.03        1.64      4.40 o 
 -19   6  12      116.69      120.53     10.82 o 
 -18   6  12       63.65       85.76      9.14 o 
 -17   6  12       53.34       63.59      8.06 o 
 -16   6  12       46.87       53.21      7.30 o 
 -15   6  12       39.39       34.73      6.11 o 
 -14   6  12      157.72      149.32      9.95 o 
 -13   6  12       16.85       16.71      5.00 o 
 -12   6  12      127.23      110.10      8.96 o 
 -11   6  12       99.72       95.96      7.36 o 
 -10   6  12      119.14      122.12      7.84 o 
  -9   6  12       90.07       97.98      7.24 o 
  -8   6  12       46.75       45.94      5.55 o 
  -7   6  12       24.29       23.76      3.99 o 
  -6   6  12        0.04       -2.06      2.38 o 
  -5   6  12       10.92        6.76      3.08 o 
  -4   6  12      292.41      290.51      9.36 o 
  -3   6  12      229.25      210.31      8.28 o 
  -2   6  12      100.19      101.99      7.44 o 
  -1   6  12      169.20      165.96      8.68 o 
   0   6  12      148.11      161.35      8.73 o 
   1   6  12      375.25      371.32     11.30 o 
   2   6  12       92.55       93.82      7.07 o 
   3   6  12        0.16       -0.17      3.20 o 
   4   6  12      254.75      238.30     10.08 o 
   5   6  12       64.21       64.74      6.58 o 
   6   6  12       27.50       33.57      5.58 o 
   7   6  12      107.69      114.71      9.29 o 
   8   6  12       22.64       29.85      6.25 o 
   9   6  12       69.62       85.14      8.91 o 
  10   6  12       13.69       25.72      7.38 o 
 -21   7  12        0.01        6.07      5.94 o 
 -20   7  12        4.91        5.06      5.75 o 
 -19   7  12        3.43        2.99      4.94 o 
 -18   7  12      137.93      123.80     12.87 o 
 -17   7  12        8.41        9.81      5.72 o 
 -16   7  12       43.08       50.50      7.22 o 
 -15   7  12        0.77       -3.51      3.51 o 
 -14   7  12       59.19       65.70      7.91 o 
 -13   7  12       22.39       21.90      5.53 o 
 -12   7  12      159.09      154.74      8.89 o 
 -11   7  12       18.88       14.43      4.06 o 
 -10   7  12      228.68      206.17      9.57 o 
  -9   7  12       68.74       79.58      7.05 o 
  -8   7  12       13.17       12.47      4.00 o 
  -7   7  12       11.27       11.37      3.41 o 
  -6   7  12       15.57       15.98      3.49 o 
  -5   7  12       42.22       58.16      5.53 o 
  -4   7  12       33.52       42.39      4.99 o 
  -3   7  12        0.49        4.51      2.83 o 
  -2   7  12        0.22        1.85      3.35 o 
  -1   7  12        0.40       -0.86      3.02 o 
   0   7  12        0.76       -1.31      3.23 o 
   1   7  12      102.78      100.48     10.18 o 
   2   7  12       20.50       19.62      6.27 o 
   3   7  12       27.54       38.19      6.91 o 
   4   7  12       31.89       30.03      7.53 o 
   5   7  12       72.42       60.68      9.66 o 
   6   7  12        0.17        0.62      4.27 o 
   7   7  12        2.38        0.51      4.53 o 
   8   7  12        0.14        1.44      6.19 o 
   9   7  12        1.33       -0.16      5.85 o 
 -20   8  12        1.73       -2.69      5.50 o 
 -19   8  12        5.62        7.89      5.98 o 
 -18   8  12       82.86       80.69     11.44 o 
 -17   8  12       52.41       44.90      8.59 o 
 -16   8  12      127.40      126.62     12.85 o 
 -15   8  12       23.01       22.22      5.89 o 
 -14   8  12        0.94        4.14      4.12 o 
 -13   8  12       17.54       19.37      5.30 o 
 -12   8  12        0.81       -2.30      3.27 o 
 -11   8  12       56.83       54.17      7.49 o 
 -10   8  12       23.51       19.00      5.28 o 
  -9   8  12      201.22      205.89     11.34 o 
  -8   8  12        4.30        8.77      4.31 o 
  -7   8  12       81.17       80.58      7.30 o 
  -6   8  12       11.64       18.20      4.40 o 
  -5   8  12        0.22        1.97      3.30 o 
  -4   8  12       89.98       90.00      7.72 o 
  -3   8  12       52.03       62.15      7.72 o 
  -2   8  12       22.88       34.08      6.26 o 
  -1   8  12      284.44      275.98     13.25 o 
   0   8  12        7.98        8.07      4.49 o 
   1   8  12       10.61        5.32      4.29 o 
   2   8  12       64.93       58.73      8.07 o 
   3   8  12        1.97        4.80      4.32 o 
   4   8  12      125.80      122.46     11.36 o 
   5   8  12      201.48      228.73     14.76 o 
   6   8  12       52.13       62.75      9.15 o 
   7   8  12       59.84       57.13      8.91 o 
   8   8  12        5.80       11.42      7.05 o 
 -18   9  12        3.62        7.58      7.04 o 
 -17   9  12       75.71       72.40     13.95 o 
 -16   9  12        7.83       19.13      8.46 o 
 -15   9  12       70.70       60.19     12.60 o 
 -14   9  12       29.98       28.30      7.44 o 
 -13   9  12        0.14       -0.56      4.81 o 
 -12   9  12      107.67      101.67     10.00 o 
 -11   9  12      108.60      125.87     10.81 o 
 -10   9  12       69.58       75.80      8.93 o 
  -9   9  12       76.59       86.18      9.30 o 
  -8   9  12      143.40      145.32     11.04 o 
  -7   9  12       90.48      105.74      9.88 o 
  -6   9  12       41.60       59.70      6.98 o 
  -5   9  12      563.67      526.70     15.90 o 
  -4   9  12        2.28        0.50      4.40 o 
  -3   9  12       38.91       47.28      7.36 o 
  -2   9  12       22.48       19.84      5.70 o 
  -1   9  12        9.37        9.38      4.81 o 
   0   9  12       26.58       27.95      6.25 o 
   1   9  12        6.70        9.79      4.91 o 
   2   9  12       26.20       36.30      7.17 o 
   3   9  12        8.41        5.80      4.79 o 
   4   9  12       20.64       31.52      7.05 o 
   5   9  12       31.36       20.06      6.64 o 
   6   9  12       13.36       10.23      5.82 o 
   7   9  12        3.47        5.98     11.96 o 
 -16  10  12        2.73        5.34      8.17 o 
 -15  10  12       20.39       21.51     10.12 o 
 -14  10  12        0.26        6.37      7.15 o 
 -13  10  12       88.96      104.01     12.62 o 
 -12  10  12        0.25        3.66      4.58 o 
 -11  10  12       32.00       28.90      6.83 o 
 -10  10  12       99.52      105.78     10.42 o 
  -9  10  12        4.09        6.23      5.11 o 
  -8  10  12        8.18       16.75      5.65 o 
  -7  10  12       62.82       58.01      8.37 o 
  -6  10  12       20.40       26.34      5.52 o 
  -5  10  12       17.49       14.33      5.14 o 
  -4  10  12       29.27       30.02      6.53 o 
  -3  10  12        2.09        3.78      4.20 o 
  -2  10  12        1.87        1.37      4.23 o 
  -1  10  12       18.33       18.55      5.89 o 
   0  10  12        0.01        2.66      3.99 o 
   1  10  12        8.51       17.72      5.65 o 
   2  10  12        3.93        1.00      4.70 o 
   3  10  12        0.11        2.16      5.10 o 
   4  10  12        3.31       -1.57      4.88 o 
 -13  11  12       38.80       32.84     11.62 o 
 -12  11  12       48.47       55.91      8.67 o 
 -11  11  12       20.19       19.64      6.40 o 
 -10  11  12      123.30      152.45     12.84 o 
  -9  11  12       12.37       18.97      6.06 o 
  -8  11  12       44.01       60.98      8.93 o 
  -7  11  12       30.77       21.88      6.23 o 
  -6  11  12       12.55       13.54      6.44 o 
  -5  11  12        9.49       15.55      5.76 o 
  -4  11  12       48.10       56.02      8.59 o 
  -3  11  12       11.72       15.93      6.18 o 
  -2  11  12       66.77       80.00     10.07 o 
  -1  11  12        0.03        0.94      5.11 o 
   0  11  12        8.60       12.65      6.19 o 
   1  11  12       65.42       71.66     10.24 o 
 -25   1  13       34.00       31.06      8.01 o 
 -24   1  13       21.02       14.90      6.25 o 
 -23   1  13       44.07       44.28      6.98 o 
 -22   1  13       93.02      107.98      9.30 o 
 -21   1  13       12.60       12.09      4.17 o 
 -20   1  13       84.15      107.34      8.04 o 
 -19   1  13        0.17        2.13      3.15 o 
 -18   1  13      639.80      595.81     14.56 o 
 -17   1  13       25.08       31.65      4.73 o 
 -16   1  13       27.09       32.83      4.52 o 
 -15   1  13      156.68      160.12      7.36 o 
 -14   1  13      545.37      490.86     13.23 o 
 -13   1  13       33.70       32.24      4.17 o 
 -12   1  13     1549.03     1527.50     19.89 o 
 -11   1  13      177.70      183.07      7.09 o 
 -10   1  13     1453.05     1414.13     17.47 o 
  -9   1  13      223.02      216.01      6.33 o 
  -8   1  13      327.51      298.42      7.37 o 
  -7   1  13       61.00       56.99      4.02 o 
  -6   1  13      233.80      213.74      6.38 o 
  -5   1  13      151.61      128.13      5.19 o 
  -4   1  13      103.92      107.61      5.05 o 
  -3   1  13     1329.67     1170.02     40.95 o 
  -2   1  13       66.56       67.71      5.08 o 
  -1   1  13       53.43       51.42      4.60 o 
   0   1  13     1371.67     1239.49     25.76 o 
   1   1  13        3.13        6.21      3.17 o 
   2   1  13      373.29      340.76     11.12 o 
   3   1  13      202.30      196.85     10.58 o 
   4   1  13      147.78      141.51     10.01 o 
   5   1  13      170.64      158.27     10.53 o 
   6   1  13      328.25      294.00     13.52 o 
   7   1  13        5.45        5.45      5.35 o 
   8   1  13       79.24       76.62     10.38 o 
   9   1  13        0.05       -0.76      4.26 o 
  10   1  13       22.69       24.62      6.50 o 
  11   1  13       15.14       21.96      6.58 o 
  12   1  13        6.12        3.13      5.90 o 
 -24   2  13       17.31       15.63      6.30 o 
 -23   2  13       10.38       19.43      5.28 o 
 -22   2  13       40.34       44.58      6.78 o 
 -21   2  13       76.28       94.05      8.76 o 
 -20   2  13       29.14       34.82      5.31 o 
 -19   2  13       19.72       26.13      4.66 o 
 -18   2  13       44.55       50.33      5.75 o 
 -17   2  13      445.80      413.26     12.01 o 
 -16   2  13       93.46      103.22      6.92 o 
 -15   2  13        7.62        5.97      2.75 o 
 -14   2  13        1.25       -0.85      2.20 o 
 -13   2  13      243.76      228.91      8.77 o 
 -12   2  13      199.85      210.35      7.59 o 
 -11   2  13      620.21      576.58     12.21 o 
 -10   2  13       73.39       83.58      6.19 o 
  -9   2  13      280.95      258.74      9.09 o 
  -8   2  13      158.17      146.91      5.54 o 
  -7   2  13       15.44       12.60      2.59 o 
  -6   2  13      208.50      189.95      6.28 o 
  -5   2  13      140.11      153.14      5.85 o 
  -4   2  13      563.47      553.02     10.32 o 
  -3   2  13      737.07      739.41     21.44 o 
  -2   2  13       83.95       86.07      5.06 o 
  -1   2  13     2081.18     2147.60     29.55 o 
   0   2  13       86.27       84.19      6.59 o 
   1   2  13      253.95      218.32      9.19 o 
   2   2  13      128.41      120.00      7.82 o 
   3   2  13      160.84      148.99      8.26 o 
   4   2  13      703.43      652.82     18.68 o 
   5   2  13       71.78       67.94      8.11 o 
   6   2  13      151.80      133.72     10.74 o 
   7   2  13       10.30        5.88      4.85 o 
   8   2  13       15.16       21.57      6.19 o 
   9   2  13       28.88       28.84      6.66 o 
  10   2  13       48.15       43.92      7.91 o 
  11   2  13       10.28        7.95      5.69 o 
  12   2  13        5.54        2.69      5.83 o 
 -24   3  13       25.86       22.68      5.98 o 
 -23   3  13        0.05        6.53      4.20 o 
 -22   3  13        6.72       12.18      4.63 o 
 -21   3  13        0.06        2.11      3.74 o 
 -20   3  13        0.46        4.78      3.47 o 
 -19   3  13       10.06        8.55      3.59 o 
 -18   3  13      140.70      122.23      7.98 o 
 -17   3  13      330.97      293.75     10.44 o 
 -16   3  13       23.39       22.36      4.16 o 
 -15   3  13      281.68      261.53      9.33 o 
 -14   3  13       12.52       15.77      3.43 o 
 -13   3  13       52.36       51.18      4.98 o 
 -12   3  13        0.05        3.02      2.93 o 
 -11   3  13      411.10      397.00     11.68 o 
 -10   3  13      275.60      272.56      8.44 o 
  -9   3  13       18.12       17.89      3.36 o 
  -8   3  13        1.13        1.90      2.03 o 
  -7   3  13      187.14      198.24      6.57 o 
  -6   3  13       51.53       42.28      3.93 o 
  -5   3  13      192.19      203.24      6.93 o 
  -4   3  13      212.47      190.01      6.80 o 
  -3   3  13      488.45      486.22     10.24 o 
  -2   3  13      736.16      650.21     13.30 o 
  -1   3  13      256.69      225.60      7.45 o 
   0   3  13      629.55      597.35     12.94 o 
   1   3  13      106.51       91.51      6.31 o 
   2   3  13       17.54       16.90      4.12 o 
   3   3  13        9.22        9.67      3.77 o 
   4   3  13        5.04        6.06      4.07 o 
   5   3  13      202.44      191.81     11.50 o 
   6   3  13        5.80        6.82      4.93 o 
   7   3  13        7.41       10.89      5.43 o 
   8   3  13        5.41        6.17      5.03 o 
   9   3  13        0.12       -2.37      4.14 o 
  10   3  13       23.08       19.69      6.03 o 
  11   3  13        3.20        0.10      5.12 o 
 -23   4  13        1.74        4.78      4.92 o 
 -22   4  13        5.34        5.12      4.79 o 
 -21   4  13        5.35        7.57      4.41 o 
 -20   4  13        3.46        3.39      3.81 o 
 -19   4  13      410.53      394.07     12.70 o 
 -18   4  13      109.88      104.82      7.72 o 
 -17   4  13       91.49       89.34      6.96 o 
 -16   4  13     1190.00     1087.60     18.87 o 
 -15   4  13       13.29       16.14      4.14 o 
 -14   4  13      433.83      407.45     12.66 o 
 -13   4  13      696.18      656.78     21.43 o 
 -12   4  13       47.96       39.09      5.32 o 
 -11   4  13       91.23       85.19      6.57 o 
 -10   4  13      417.55      407.61     10.54 o 
  -9   4  13     1280.31     1283.58     17.94 o 
  -8   4  13      493.20      485.08     11.28 o 
  -7   4  13      303.26      290.45      8.20 o 
  -6   4  13     1630.27     1554.56     36.47 o 
  -5   4  13       89.21       85.68      5.35 o 
  -4   4  13       14.41       14.63      3.29 o 
  -3   4  13      216.60      212.95      7.57 o 
  -2   4  13       72.25       67.28      5.56 o 
  -1   4  13       26.79       33.79      4.51 o 
   0   4  13       21.33       20.92      3.97 o 
   1   4  13        9.36       10.89      3.47 o 
   2   4  13       96.53      111.45      7.18 o 
   3   4  13        0.10        2.34      2.95 o 
   4   4  13       50.61       49.34      6.21 o 
   5   4  13       15.92       13.91      5.28 o 
   6   4  13       11.46       15.96      5.43 o 
   7   4  13       20.51       22.56      6.08 o 
   8   4  13        2.45        0.99      4.65 o 
   9   4  13       95.73       95.39     10.52 o 
  10   4  13        2.70       -0.96      4.99 o 
  11   4  13       34.18       29.76      7.91 o 
 -23   5  13        6.45        8.10      5.36 o 
 -22   5  13        0.06       -0.87      4.40 o 
 -21   5  13        1.82        3.55      4.65 o 
 -20   5  13      119.63      115.72     10.76 o 
 -19   5  13        2.69        4.99      4.41 o 
 -18   5  13       88.79       91.80      9.34 o 
 -17   5  13        9.45       12.51      4.60 o 
 -16   5  13       92.00       78.46      8.43 o 
 -15   5  13      166.94      170.38     10.73 o 
 -14   5  13       30.83       23.01      5.43 o 
 -13   5  13       10.31        7.94      4.10 o 
 -12   5  13       24.23       23.92      5.14 o 
 -11   5  13      467.88      503.87     13.53 o 
 -10   5  13       54.03       52.64      5.03 o 
  -9   5  13      197.59      198.53      7.91 o 
  -8   5  13      101.55      103.71      6.42 o 
  -7   5  13      147.59      147.28      6.42 o 
  -6   5  13      693.78      666.71     12.39 o 
  -5   5  13      532.05      525.02     11.20 o 
  -4   5  13      295.73      265.79      8.39 o 
  -3   5  13       52.48       58.41      4.89 o 
  -2   5  13       18.97       15.59      3.84 o 
  -1   5  13        1.70        3.50      3.03 o 
   0   5  13      324.18      325.84     10.55 o 
   1   5  13      407.90      381.85     11.43 o 
   2   5  13       50.28       62.95      6.18 o 
   3   5  13       24.04       17.82      4.46 o 
   4   5  13       30.06       37.72      5.59 o 
   5   5  13        0.01        0.70      3.54 o 
   6   5  13       20.86       21.86      6.04 o 
   7   5  13       17.35       16.82      5.60 o 
   8   5  13       47.28       48.11      7.96 o 
   9   5  13        4.80        3.89      5.07 o 
  10   5  13      113.89      108.59     11.79 o 
 -22   6  13       21.51       28.70      8.14 o 
 -21   6  13       42.12       60.49     10.58 o 
 -20   6  13       41.46       50.62      9.42 o 
 -19   6  13        1.34        3.00      4.81 o 
 -18   6  13       16.46       15.64      6.24 o 
 -17   6  13        0.18        1.82      3.87 o 
 -16   6  13       10.04       12.75      4.82 o 
 -15   6  13       41.38       42.66      6.90 o 
 -14   6  13       28.07       23.04      5.51 o 
 -13   6  13        3.76        4.27      4.09 o 
 -12   6  13       55.61       51.64      7.02 o 
 -11   6  13      104.34      106.80      7.80 o 
 -10   6  13      251.33      240.37     10.03 o 
  -9   6  13       26.43       37.20      5.34 o 
  -8   6  13       36.87       37.23      5.33 o 
  -7   6  13        6.63        5.64      3.08 o 
  -6   6  13      217.10      198.77      8.20 o 
  -5   6  13       30.13       23.18      4.21 o 
  -4   6  13      542.95      503.17     12.45 o 
  -3   6  13      128.13      120.08      8.08 o 
  -2   6  13      283.95      259.99     10.73 o 
  -1   6  13       39.61       43.62      6.46 o 
   0   6  13        9.37       11.15      4.25 o 
   1   6  13        0.97        4.06      3.42 o 
   2   6  13       25.16       27.08      4.78 o 
   3   6  13       45.88       40.08      5.55 o 
   4   6  13       46.50       40.16      5.71 o 
   5   6  13        4.18        5.83      3.85 o 
   6   6  13        0.28        3.13      4.28 o 
   7   6  13       17.88       16.33      5.39 o 
   8   6  13        0.24        1.54      4.96 o 
   9   6  13        0.01       -1.00      5.87 o 
 -21   7  13        0.11       -1.63      6.02 o 
 -20   7  13       16.63       23.78      7.53 o 
 -19   7  13       54.79       57.32      9.96 o 
 -18   7  13       15.77       21.18      6.67 o 
 -17   7  13      108.89      102.06     12.45 o 
 -16   7  13       10.71       11.66      4.79 o 
 -15   7  13       27.84       32.00      6.38 o 
 -14   7  13       67.25       77.14      8.59 o 
 -13   7  13      157.56      163.15     10.82 o 
 -12   7  13      207.11      189.76     10.90 o 
 -11   7  13       52.93       48.92      6.22 o 
 -10   7  13        1.17        0.63      3.32 o 
  -9   7  13       46.54       44.95      5.80 o 
  -8   7  13        3.90        3.26      3.56 o 
  -7   7  13      194.99      186.85      8.27 o 
  -6   7  13      197.06      185.30      8.23 o 
  -5   7  13       20.57       30.67      4.71 o 
  -4   7  13       43.40       40.11      5.06 o 
  -3   7  13      263.00      267.88     10.95 o 
  -2   7  13       88.29       98.33      7.95 o 
  -1   7  13       83.49       89.24      7.82 o 
   0   7  13      131.66      140.24      9.38 o 
   1   7  13       21.14       23.77      6.11 o 
   2   7  13        0.04       -0.99      4.09 o 
   3   7  13      466.60      469.36     34.24 o 
   4   7  13        0.43       -1.15      4.55 o 
   5   7  13       48.57       68.25      8.71 o 
   6   7  13       40.88       40.98      7.66 o 
   7   7  13        6.49        9.91      6.72 o 
   8   7  13       31.86       42.19     10.00 o 
 -19   8  13        8.20       11.85      6.19 o 
 -18   8  13        0.66        0.93      4.91 o 
 -17   8  13        0.39       -0.83      4.97 o 
 -16   8  13       21.48       27.46      6.18 o 
 -15   8  13        7.32       17.32      5.37 o 
 -14   8  13        4.30       10.42      4.93 o 
 -13   8  13       49.97       61.02      7.84 o 
 -12   8  13       31.03       33.30      6.48 o 
 -11   8  13       93.50      102.80      9.62 o 
 -10   8  13       13.01       17.09      5.28 o 
  -9   8  13       45.57       50.05      7.22 o 
  -8   8  13       11.60        7.66      4.70 o 
  -7   8  13       31.18       25.06      5.63 o 
  -6   8  13        3.20        3.89      3.43 o 
  -5   8  13       11.69        9.17      4.00 o 
  -4   8  13       39.35       35.23      6.33 o 
  -3   8  13       81.47       54.97      7.67 o 
  -2   8  13       99.75       89.59      9.22 o 
  -1   8  13       11.96       18.78      5.74 o 
   0   8  13        1.65        4.38      4.20 o 
   1   8  13        2.97        1.06      4.30 o 
   2   8  13        7.97       13.15      5.34 o 
   3   8  13       18.16       23.22      6.20 o 
   4   8  13        0.11       -0.85      4.35 o 
   5   8  13      107.96      109.08     11.14 o 
   6   8  13        1.39        4.34      5.58 o 
   7   8  13       34.62       47.66      8.74 o 
 -18   9  13        1.89        7.29      7.58 o 
 -17   9  13       81.03      107.81     37.37 o 
 -16   9  13        0.95        0.22      6.73 o 
 -15   9  13      216.97      218.67     18.97 o 
 -14   9  13        4.07        7.07      5.58 o 
 -13   9  13        0.70        1.79      4.79 o 
 -12   9  13       50.10       65.35     10.11 o 
 -11   9  13       44.49       32.62      7.51 o 
 -10   9  13        3.46        2.55      4.56 o 
  -9   9  13        1.00        1.79      4.49 o 
  -8   9  13        0.91        4.29      4.49 o 
  -7   9  13       45.41       58.70      8.15 o 
  -6   9  13       13.19       14.93      4.67 o 
  -5   9  13       91.19       76.07      8.89 o 
  -4   9  13       50.35       51.91      7.70 o 
  -3   9  13        5.14        4.02      4.55 o 
  -2   9  13       53.15       63.12      8.36 o 
  -1   9  13        0.17        5.19      4.54 o 
   0   9  13       28.17       34.94      7.08 o 
   1   9  13        2.73        3.77      4.66 o 
   2   9  13       12.81       17.24      5.75 o 
   3   9  13       24.41       44.72      7.90 o 
   4   9  13        0.91        1.01      5.25 o 
   5   9  13       13.82       12.32      6.36 o 
 -15  10  13        2.67        9.09      8.66 o 
 -14  10  13       78.05      107.23     13.35 o 
 -13  10  13       51.40       49.60      9.44 o 
 -12  10  13       21.87       33.35      7.14 o 
 -11  10  13      204.34      215.26     13.46 o 
 -10  10  13       10.96       16.23      5.83 o 
  -9  10  13       63.48       56.23      8.40 o 
  -8  10  13       59.58       59.53      8.58 o 
  -7  10  13        0.37        4.00      4.83 o 
  -6  10  13       48.97       37.16      8.37 o 
  -5  10  13       50.64       53.52      8.09 o 
  -4  10  13       14.96       23.26      6.20 o 
  -3  10  13      188.65      186.51     13.25 o 
  -2  10  13        6.69       16.04      5.66 o 
  -1  10  13       17.48       14.46      5.72 o 
   0  10  13        5.93        7.90      5.35 o 
   1  10  13        7.81       13.44      6.21 o 
   2  10  13        9.82       11.10      5.99 o 
   3  10  13        4.18        5.59      5.40 o 
 -12  11  13       49.19       56.82      9.18 o 
 -11  11  13        5.95        4.17      5.38 o 
 -10  11  13        0.59        0.96      4.69 o 
  -9  11  13        0.11        9.85      5.59 o 
  -8  11  13        9.06       14.25      6.00 o 
  -7  11  13       34.53       46.70     10.73 o 
  -6  11  13       18.49       24.43      7.84 o 
  -5  11  13        9.34       16.18      7.13 o 
  -4  11  13      101.28      119.54     11.58 o 
  -3  11  13       14.73       33.91      8.20 o 
  -2  11  13       13.27       20.29      6.74 o 
  -1  11  13       24.13       30.13      7.85 o 
 -25   0  14        0.89        1.96      8.85 o 
 -24   0  14        2.72       -2.19     13.15 o 
 -23   0  14      248.09      278.71     16.67 o 
 -22   0  14        4.41        0.71      5.06 o 
 -21   0  14       66.48       86.37     10.80 o 
 -20   0  14       69.50       62.60      9.37 o 
 -19   0  14      400.34      360.30     16.80 o 
 -18   0  14       56.54       51.72     10.57 o 
 -17   0  14       40.17       62.25      8.59 o 
 -16   0  14       69.26       77.01      8.88 o 
 -15   0  14      429.38      379.38     15.38 o 
 -14   0  14      115.64      107.39      9.24 o 
 -13   0  14      840.02      793.38     20.74 o 
 -12   0  14      413.55      414.48     15.02 o 
 -11   0  14     1008.99      894.30     24.16 o 
 -10   0  14     3392.17     3465.67     39.25 o 
  -9   0  14     1485.05     1404.53     33.61 o 
  -8   0  14      113.99       98.25      7.82 o 
  -7   0  14      217.25      186.95     10.02 o 
  -6   0  14      214.55      194.25     10.14 o 
  -5   0  14       16.14       15.28      4.61 o 
  -4   0  14      570.04      521.48     16.18 o 
  -3   0  14       35.56       48.99      6.63 o 
  -2   0  14      306.81      363.22     14.10 o 
  -1   0  14      288.42      292.42     12.94 o 
   0   0  14       12.41       12.25      4.55 o 
   1   0  14      261.03      257.34     16.42 o 
   2   0  14      283.21      248.96     17.64 o 
   3   0  14        7.57        4.66      5.87 o 
   4   0  14      577.75      506.08     48.14 o 
   5   0  14        2.15        2.90      5.74 o 
   6   0  14      198.89      179.06     23.92 o 
   7   0  14       60.56       75.68     13.31 o 
   8   0  14       43.48       47.24     11.20 o 
   9   0  14        2.47       13.30      7.15 o 
  10   0  14        0.92        5.07      7.15 o 
  11   0  14      130.80      144.80     19.21 o 
 -24   1  14        1.70        2.98      5.22 o 
 -23   1  14       28.82       27.69      5.98 o 
 -22   1  14       30.73       60.87      6.92 o 
 -21   1  14        0.12       -0.54      3.65 o 
 -20   1  14       32.74       23.47      4.92 o 
 -19   1  14       56.87       68.29      6.77 o 
 -18   1  14       93.05       87.26      7.13 o 
 -17   1  14       83.27       92.54      7.02 o 
 -16   1  14       79.44       83.96      6.64 o 
 -15   1  14       63.51       61.55      5.62 o 
 -14   1  14       11.43       11.55      3.45 o 
 -13   1  14        7.80        8.77      2.94 o 
 -12   1  14      111.11      101.34      6.19 o 
 -11   1  14      453.91      448.98     12.25 o 
 -10   1  14      785.83      737.31     15.20 o 
  -9   1  14       84.43       84.38      5.44 o 
  -8   1  14      690.85      666.97     11.20 o 
  -7   1  14      176.00      170.33      6.06 o 
  -6   1  14      141.85      142.05      6.43 o 
  -5   1  14       35.72       33.90      4.23 o 
  -4   1  14      161.02      157.93      6.87 o 
  -3   1  14        0.61        0.77      2.47 o 
  -2   1  14       40.48       42.48      4.63 o 
  -1   1  14      231.25      229.22      8.34 o 
   0   1  14      427.42      397.33     12.06 o 
   1   1  14       37.96       27.89      4.85 o 
   2   1  14      333.58      280.31     12.48 o 
   3   1  14        5.89        4.14      3.91 o 
   4   1  14      234.93      211.24     11.57 o 
   5   1  14       93.23       92.39      9.44 o 
   6   1  14      149.97      132.76     11.06 o 
   7   1  14        7.62        5.74      4.71 o 
   8   1  14       24.63       27.09      6.31 o 
   9   1  14        4.83        5.72      4.72 o 
  10   1  14        2.91       -2.58      5.07 o 
  11   1  14        9.88       11.61      6.61 o 
 -24   2  14       48.73       56.75      8.02 o 
 -23   2  14        0.17        2.00      4.42 o 
 -22   2  14        0.02       -3.42      3.42 o 
 -21   2  14       32.01       31.15      5.46 o 
 -20   2  14       97.21       95.86      7.76 o 
 -19   2  14        0.15       -0.48      2.97 o 
 -18   2  14       33.94       30.45      5.00 o 
 -17   2  14       27.39       22.79      4.59 o 
 -16   2  14      383.95      375.58     11.35 o 
 -15   2  14       17.20       16.54      3.55 o 
 -14   2  14      296.57      277.15      9.32 o 
 -13   2  14       36.69       36.09      4.94 o 
 -12   2  14        0.50        0.92      2.83 o 
 -11   2  14      522.63      494.25     12.91 o 
 -10   2  14      454.58      441.62     12.94 o 
  -9   2  14       74.94       74.91      5.33 o 
  -8   2  14       14.08       13.00      2.81 o 
  -7   2  14      134.88      131.51      5.75 o 
  -6   2  14      137.48      131.57      5.72 o 
  -5   2  14      230.35      221.83      7.22 o 
  -4   2  14      387.05      344.87      9.63 o 
  -3   2  14       50.35       46.64      4.78 o 
  -2   2  14     1131.96     1084.26     17.43 o 
  -1   2  14      561.94      487.66     11.78 o 
   0   2  14        4.83        2.33      3.01 o 
   1   2  14       86.76       78.53      6.79 o 
   2   2  14       58.00       68.94      6.69 o 
   3   2  14       15.01       15.02      4.74 o 
   4   2  14        3.69        3.81      4.06 o 
   5   2  14       14.09       18.45      5.56 o 
   6   2  14       74.92       70.05      8.81 o 
   7   2  14        0.17        4.29      5.00 o 
   8   2  14       97.75       92.12     10.35 o 
   9   2  14       44.61       37.87      7.42 o 
  10   2  14       15.78       22.74      6.76 o 
  11   2  14        3.17       -1.59      5.88 o 
 -24   3  14       29.56       38.50      6.95 o 
 -23   3  14       39.71       58.31      7.67 o 
 -22   3  14       22.83       28.10      5.64 o 
 -21   3  14        0.03        0.70      3.68 o 
 -20   3  14       25.65       38.77      5.64 o 
 -19   3  14        7.46        6.05      3.52 o 
 -18   3  14        9.74       16.53      4.17 o 
 -17   3  14      201.45      211.96      9.18 o 
 -16   3  14       99.17      112.67      8.36 o 
 -15   3  14      154.26      156.62      9.03 o 
 -14   3  14       29.90       27.11      4.69 o 
 -13   3  14      136.77      138.01      8.17 o 
 -12   3  14     1428.17     1342.76     21.65 o 
 -11   3  14        1.06       -1.72      2.93 o 
 -10   3  14      900.37      862.15     16.96 o 
  -9   3  14       31.98       32.20      4.25 o 
  -8   3  14       98.70       85.87      6.63 o 
  -7   3  14      960.86      947.81     21.13 o 
  -6   3  14       17.88       13.82      3.03 o 
  -5   3  14      183.52      159.71      6.53 o 
  -4   3  14       21.56       14.11      3.23 o 
  -3   3  14        1.45        4.58      2.69 o 
  -2   3  14      267.21      242.65      7.94 o 
  -1   3  14       92.17       77.89      6.84 o 
   0   3  14      161.59      158.17      8.54 o 
   1   3  14       60.30       66.90      6.69 o 
   2   3  14      133.77      137.12      8.66 o 
   3   3  14       75.21       90.85      7.88 o 
   4   3  14       69.73       78.95      8.77 o 
   5   3  14      165.81      172.55     11.64 o 
   6   3  14       49.45       34.33      6.92 o 
   7   3  14       58.36       69.84      9.06 o 
   8   3  14       87.06       77.81      9.63 o 
   9   3  14        0.79       -0.78      4.69 o 
  10   3  14       21.31       24.95      7.77 o 
 -23   4  14       23.48       29.67      6.96 o 
 -22   4  14        6.02        9.58      5.28 o 
 -21   4  14       42.70       47.30      7.84 o 
 -20   4  14        8.79       11.59      4.10 o 
 -19   4  14        1.46        4.80      3.48 o 
 -18   4  14      143.17      135.30     11.05 o 
 -17   4  14       53.01       51.97      6.52 o 
 -16   4  14        1.72       -3.11      3.11 o 
 -15   4  14       32.07       41.57      5.75 o 
 -14   4  14        0.26        0.54      3.20 o 
 -13   4  14        1.20        3.17      3.38 o 
 -12   4  14      293.29      291.68     11.05 o 
 -11   4  14      373.74      357.56     11.73 o 
 -10   4  14       15.45       17.86      3.74 o 
  -9   4  14      227.51      227.26      9.14 o 
  -8   4  14      155.32      142.55      6.98 o 
  -7   4  14      193.44      174.62      6.90 o 
  -6   4  14      537.35      468.87     10.59 o 
  -5   4  14      412.64      377.37      9.75 o 
  -4   4  14     1583.75     1536.75     18.72 o 
  -3   4  14      271.71      232.39      8.07 o 
  -2   4  14      624.96      586.07     13.36 o 
  -1   4  14      162.43      170.52      7.92 o 
   0   4  14        7.91        6.99      3.29 o 
   1   4  14      200.59      199.04      9.71 o 
   2   4  14       92.03      105.12      8.17 o 
   3   4  14        0.02       -2.79      3.39 o 
   4   4  14       49.10       53.12      7.58 o 
   5   4  14        0.19       -1.62      3.90 o 
   6   4  14       82.49       81.05      9.70 o 
   7   4  14        0.59       -2.91      3.99 o 
   8   4  14        1.91        2.88      5.11 o 
   9   4  14        0.08       -0.86      4.87 o 
  10   4  14       14.70       17.47      7.13 o 
 -23   5  14        0.01       -4.41      5.97 o 
 -22   5  14        7.63        6.52      5.89 o 
 -21   5  14        4.96        1.49      5.40 o 
 -20   5  14      109.52      108.99     12.53 o 
 -19   5  14       16.61       18.18      5.20 o 
 -18   5  14      160.45      156.51     11.41 o 
 -17   5  14       81.98       88.66      9.29 o 
 -16   5  14        0.00        3.55      3.83 o 
 -15   5  14      217.85      209.70     11.52 o 
 -14   5  14       36.88       27.48      5.83 o 
 -13   5  14      724.52      678.04     18.91 o 
 -12   5  14       60.57       58.78      7.30 o 
 -11   5  14       15.58       15.38      4.56 o 
 -10   5  14     2419.06     2351.53     34.26 o 
  -9   5  14      937.13      915.24     16.38 o 
  -8   5  14      766.71      757.00     14.90 o 
  -7   5  14      342.62      318.46      9.19 o 
  -6   5  14        4.17        2.65      2.73 o 
  -5   5  14       14.70       10.73      3.13 o 
  -4   5  14       77.30       59.87      5.66 o 
  -3   5  14       13.99       19.40      4.10 o 
  -2   5  14       82.14       81.54      6.42 o 
  -1   5  14        0.75        0.09      3.06 o 
   0   5  14       58.64       52.55      5.82 o 
   1   5  14       16.92       17.81      4.39 o 
   2   5  14      179.95      187.22      9.02 o 
   3   5  14       11.61        8.25      4.22 o 
   4   5  14       33.92       37.11      6.17 o 
   5   5  14       18.73       14.70      5.50 o 
   6   5  14       25.77       23.23      6.09 o 
   7   5  14       17.96       13.76      5.72 o 
   8   5  14        1.19        1.63      5.15 o 
   9   5  14        0.44       -3.68      5.28 o 
 -22   6  14        5.95        8.99      6.45 o 
 -21   6  14        4.93        7.96      6.19 o 
 -20   6  14        4.49        7.07      6.74 o 
 -19   6  14        3.61        8.76      5.07 o 
 -18   6  14       27.73       33.49      6.58 o 
 -17   6  14       26.12       29.84      6.18 o 
 -16   6  14       22.48       22.68      5.68 o 
 -15   6  14        9.14        8.79      4.25 o 
 -14   6  14       41.98       38.81      6.78 o 
 -13   6  14      248.15      234.48     12.14 o 
 -12   6  14       15.33       25.16      5.66 o 
 -11   6  14      501.30      452.16     15.77 o 
 -10   6  14      293.76      281.39     11.10 o 
  -9   6  14      467.75      475.34     13.86 o 
  -8   6  14      164.39      144.20      8.56 o 
  -7   6  14      133.61      142.95      8.54 o 
  -6   6  14       97.91      101.02      6.86 o 
  -5   6  14        0.52       -1.64      2.88 o 
  -4   6  14      278.48      285.92     10.02 o 
  -3   6  14      294.45      295.81     16.82 o 
  -2   6  14       55.50       55.78      6.57 o 
  -1   6  14      392.92      370.34     12.94 o 
   0   6  14       30.14       24.89      5.05 o 
   1   6  14      192.63      199.54     10.25 o 
   2   6  14       40.58       39.89      5.58 o 
   3   6  14        8.55        9.20      3.92 o 
   4   6  14       56.04       72.54      7.15 o 
   5   6  14        0.37        1.50      4.26 o 
   6   6  14       24.43       37.65      7.56 o 
   7   6  14       32.68       38.42      7.66 o 
   8   6  14        0.57       -2.61      4.99 o 
 -21   7  14        0.10       -4.16      5.63 o 
 -20   7  14        0.34        2.39      5.26 o 
 -19   7  14        0.17        2.84      5.19 o 
 -18   7  14        3.34        8.00      5.50 o 
 -17   7  14        0.00        2.37      4.19 o 
 -16   7  14        0.38        1.01      5.15 o 
 -15   7  14       19.38       18.39      5.50 o 
 -14   7  14        4.86        6.00      4.45 o 
 -13   7  14        1.31        3.08      4.33 o 
 -12   7  14        0.10        1.93      4.03 o 
 -11   7  14      229.57      240.45     10.70 o 
 -10   7  14       48.97       47.33      6.24 o 
  -9   7  14       27.02       20.10      4.74 o 
  -8   7  14       20.62       22.27      4.88 o 
  -7   7  14       29.63       27.32      5.13 o 
  -6   7  14        5.77        6.84      3.30 o 
  -5   7  14        5.53        1.04      3.08 o 
  -4   7  14        1.05        4.22      3.55 o 
  -3   7  14       91.03       96.36      8.06 o 
  -2   7  14       43.66       47.05      6.47 o 
  -1   7  14       36.09       37.76      6.05 o 
   0   7  14        4.32        6.42      4.19 o 
   1   7  14      177.78      185.89     12.09 o 
   2   7  14        3.95        1.56      4.62 o 
   3   7  14       34.95       32.50      7.79 o 
   4   7  14      146.71      154.81     12.11 o 
   5   7  14        5.36        8.61      5.34 o 
   6   7  14        3.55        2.30      5.98 o 
   7   7  14        0.33        5.68      7.90 o 
 -19   8  14       95.59       91.95     12.40 o 
 -18   8  14       13.17        6.74      6.05 o 
 -17   8  14       44.88       43.22      9.27 o 
 -16   8  14       90.12      102.41     10.45 o 
 -15   8  14       30.55       36.99      7.08 o 
 -14   8  14        8.40       12.77      5.03 o 
 -13   8  14       19.02       24.35      5.98 o 
 -12   8  14       22.77       27.19      6.03 o 
 -11   8  14       80.83       84.82      9.22 o 
 -10   8  14       41.56       46.09      7.36 o 
  -9   8  14       19.43       19.93      5.67 o 
  -8   8  14      295.98      286.74     13.53 o 
  -7   8  14       27.78       42.33      7.00 o 
  -6   8  14       28.18       30.52      5.42 o 
  -5   8  14       73.58       80.69      8.95 o 
  -4   8  14      197.15      188.87     11.57 o 
  -3   8  14       46.01       58.40      8.01 o 
  -2   8  14       86.09       73.03      8.66 o 
  -1   8  14      100.80      121.78     10.66 o 
   0   8  14        0.03        3.40      4.83 o 
   1   8  14       70.72       88.58      9.84 o 
   2   8  14       12.36       17.22      5.65 o 
   3   8  14       88.83       84.67     10.06 o 
   4   8  14       13.07        8.24      6.99 o 
   5   8  14       34.77       38.72      7.73 o 
   6   8  14       14.93       28.25      7.49 o 
 -17   9  14        0.04        0.22      6.89 o 
 -16   9  14        0.63        1.79      7.61 o 
 -15   9  14        9.36       13.23      6.59 o 
 -14   9  14       67.35       64.54     10.58 o 
 -13   9  14      105.36      117.13     12.76 o 
 -12   9  14       31.01       33.07      7.85 o 
 -11   9  14      127.70      115.33     10.97 o 
 -10   9  14      196.88      198.86     12.61 o 
  -9   9  14       28.42       24.81      6.28 o 
  -8   9  14        0.75       -2.33      4.12 o 
  -7   9  14       63.50       69.28      8.80 o 
  -6   9  14       35.33       35.37      8.05 o 
  -5   9  14       46.30       60.03      8.11 o 
  -4   9  14       89.01       91.85      9.85 o 
  -3   9  14        2.05        1.23      4.36 o 
  -2   9  14        0.82       -2.91      4.04 o 
  -1   9  14        5.92        5.83      4.48 o 
   0   9  14        5.68        8.85      5.04 o 
   1   9  14        7.76        8.53      5.40 o 
   2   9  14        0.32       -4.20      4.20 o 
   3   9  14       87.79       98.98     11.18 o 
   4   9  14        0.96        6.39      5.67 o 
 -15  10  14       15.05        8.37     13.15 o 
 -14  10  14       22.07       33.74      9.07 o 
 -13  10  14        2.08        7.40      5.89 o 
 -12  10  14        8.50       11.91      6.63 o 
 -11  10  14        2.76        4.79      5.04 o 
 -10  10  14        9.36       11.05      5.53 o 
  -9  10  14        0.00        2.68      4.98 o 
  -8  10  14       34.34       35.46      7.27 o 
  -7  10  14        1.05        1.69      5.16 o 
  -6  10  14        5.30        2.31      5.70 o 
  -5  10  14       67.99       65.05      9.00 o 
  -4  10  14        5.98        5.74      5.02 o 
  -3  10  14        7.44       16.08      5.95 o 
  -2  10  14       48.54       57.04      8.62 o 
  -1  10  14        4.18        6.30      5.43 o 
   0  10  14        2.69        5.86      5.23 o 
   1  10  14        0.26       -1.97      5.07 o 
 -10  11  14        5.16        2.48      5.30 o 
  -9  11  14       16.36       27.72      7.47 o 
  -8  11  14       15.00        6.27      6.49 o 
  -7  11  14       39.99       40.61      9.32 o 
  -6  11  14        2.10       16.27      7.61 o 
  -5  11  14       34.61       42.85      9.67 o 
  -4  11  14       48.91       66.62      9.48 o 
  -3  11  14       30.38       25.04     10.34 o 
 -24   1  15        7.70       11.04      5.12 o 
 -23   1  15       16.55       16.91      5.15 o 
 -22   1  15      100.12      106.51      8.54 o 
 -21   1  15       10.85        5.00      4.22 o 
 -20   1  15      109.35      129.01      8.82 o 
 -19   1  15      203.62      191.56      9.34 o 
 -18   1  15        0.64        3.40      3.29 o 
 -17   1  15      621.52      599.72     14.59 o 
 -16   1  15       58.59       66.16      6.09 o 
 -15   1  15        9.76        9.60      3.31 o 
 -14   1  15       14.58       20.70      4.43 o 
 -13   1  15      140.47      143.97      8.18 o 
 -12   1  15      175.80      165.60      8.32 o 
 -11   1  15      122.60      116.88      7.52 o 
 -10   1  15      329.52      294.50     10.22 o 
  -9   1  15       77.68       82.92      7.74 o 
  -8   1  15      374.31      356.44      9.69 o 
  -7   1  15      127.47      125.10      6.98 o 
  -6   1  15       99.48       80.52      5.66 o 
  -5   1  15      129.17      121.14      6.59 o 
  -4   1  15        2.11        1.18      2.64 o 
  -3   1  15       82.21       77.99      5.93 o 
  -2   1  15      412.04      362.16     10.57 o 
  -1   1  15      192.15      194.01      8.10 o 
   0   1  15      321.96      280.28     10.83 o 
   1   1  15       35.31       31.11      6.05 o 
   2   1  15      341.26      292.77     16.57 o 
   3   1  15       50.59       54.95      7.76 o 
   4   1  15       96.84       84.04      9.04 o 
   5   1  15        4.90       -0.10      3.75 o 
   6   1  15        0.20       -3.15      4.10 o 
   7   1  15        0.07       -0.78      4.67 o 
   8   1  15       38.12       51.87      8.25 o 
   9   1  15        6.56        4.26      5.53 o 
  10   1  15       15.26       14.97      6.84 o 
 -24   2  15        5.87        2.62      4.61 o 
 -23   2  15       41.81       50.07      7.33 o 
 -22   2  15        8.64        7.70      4.04 o 
 -21   2  15       73.66       92.82      7.89 o 
 -20   2  15       15.86       17.72      4.44 o 
 -19   2  15        5.70        8.05      3.84 o 
 -18   2  15      363.71      343.69     11.66 o 
 -17   2  15       41.47       46.51      6.24 o 
 -16   2  15       68.17       62.28      6.86 o 
 -15   2  15       70.95       73.08      6.82 o 
 -14   2  15        3.93        3.74      3.18 o 
 -13   2  15      101.15       95.09      8.31 o 
 -12   2  15      356.22      323.24     11.19 o 
 -11   2  15      693.31      621.57     14.79 o 
 -10   2  15       58.37       65.26      6.23 o 
  -9   2  15      513.92      473.62     11.28 o 
  -8   2  15      325.16      320.97      9.54 o 
  -7   2  15      596.27      581.00     12.50 o 
  -6   2  15      463.30      459.09     11.33 o 
  -5   2  15      233.98      228.21      8.47 o 
  -4   2  15       79.58       85.63      6.13 o 
  -3   2  15       98.75      101.16      6.54 o 
  -2   2  15        0.32        1.69      2.82 o 
  -1   2  15       20.29       26.64      4.88 o 
   0   2  15        8.83       14.24      4.26 o 
   1   2  15      230.36      220.38     10.16 o 
   2   2  15       55.71       38.92      6.72 o 
   3   2  15      163.05      158.06     10.87 o 
   4   2  15        0.43        2.02      4.47 o 
   5   2  15        2.26        2.11      4.17 o 
   6   2  15        6.38        7.38      4.85 o 
   7   2  15        0.11        4.35      5.21 o 
   8   2  15       12.15       11.00      5.73 o 
   9   2  15       25.08       14.90      6.47 o 
  10   2  15        4.30        3.76      9.27 o 
 -24   3  15        0.35        3.34      4.73 o 
 -23   3  15        2.92        1.29      4.11 o 
 -22   3  15        1.83       -0.51      3.74 o 
 -21   3  15        3.82        9.28      4.06 o 
 -20   3  15        1.30        0.62      4.02 o 
 -19   3  15        0.60       -2.37      3.39 o 
 -18   3  15       62.47       69.46      7.41 o 
 -17   3  15      440.24      408.96     14.05 o 
 -16   3  15        0.02        2.60      3.50 o 
 -15   3  15      130.07      129.13      8.70 o 
 -14   3  15       20.25       23.13      4.70 o 
 -13   3  15       72.95       75.00      6.96 o 
 -12   3  15        6.03       10.12      3.79 o 
 -11   3  15       29.33       37.99      5.27 o 
 -10   3  15        1.00        2.63      3.13 o 
  -9   3  15       41.31       41.25      4.78 o 
  -8   3  15      485.27      459.87     11.54 o 
  -7   3  15      133.74      113.30      6.07 o 
  -6   3  15      625.62      597.13     11.85 o 
  -5   3  15      876.56      840.95     15.47 o 
  -4   3  15      169.03      141.72      7.24 o 
  -3   3  15      413.33      354.63     10.54 o 
  -2   3  15       10.84       15.29      4.36 o 
  -1   3  15       18.62       23.36      4.88 o 
   0   3  15        8.53       10.99      3.93 o 
   1   3  15        0.10        0.82      3.51 o 
   2   3  15       35.65       28.96      5.31 o 
   3   3  15       11.54        6.64      4.39 o 
   4   3  15        0.08        3.53      4.33 o 
   5   3  15      225.92      232.01     13.10 o 
   6   3  15       44.77       41.34      7.45 o 
   7   3  15       52.90       49.70      8.14 o 
   8   3  15        0.51       -0.31      5.05 o 
   9   3  15        0.91        0.10      5.65 o 
 -23   4  15        1.95        2.46      5.26 o 
 -22   4  15       67.60       74.22     11.25 o 
 -21   4  15       84.03       92.92     11.67 o 
 -20   4  15        1.47        2.51      3.93 o 
 -19   4  15      124.31      146.15     10.20 o 
 -18   4  15        2.09        2.46      3.59 o 
 -17   4  15       35.78       48.52      6.44 o 
 -16   4  15       28.53       28.06      5.44 o 
 -15   4  15       91.21      103.02      8.22 o 
 -14   4  15      551.62      551.97     15.23 o 
 -13   4  15      108.73      108.81      8.02 o 
 -12   4  15       15.98       21.71      4.64 o 
 -11   4  15     1065.64     1069.85     20.15 o 
 -10   4  15       55.25       51.65      6.12 o 
  -9   4  15      232.37      229.87      8.78 o 
  -8   4  15       18.16       15.54      3.80 o 
  -7   4  15        1.19       -1.40      2.59 o 
  -6   4  15       36.81       31.79      4.21 o 
  -5   4  15      602.28      586.60     12.22 o 
  -4   4  15      151.86      137.93      6.82 o 
  -3   4  15      555.51      504.21     14.42 o 
  -2   4  15       19.61       24.77      4.95 o 
  -1   4  15      182.51      161.73      8.97 o 
   0   4  15       45.26       45.67      6.16 o 
   1   4  15       55.94       54.13      6.58 o 
   2   4  15       71.16       78.94      7.73 o 
   3   4  15        0.03        2.10      4.33 o 
   4   4  15      161.93      156.66     11.80 o 
   5   4  15        0.28        0.94      4.46 o 
   6   4  15       52.91       58.00      8.65 o 
   7   4  15        5.68        4.38      5.06 o 
   8   4  15       17.38       13.16      6.21 o 
   9   4  15        0.01       -0.44      5.52 o 
 -22   5  15        0.22        7.12      5.97 o 
 -21   5  15        3.09        6.22      5.74 o 
 -20   5  15       14.24       26.05      6.23 o 
 -19   5  15       43.10       55.95      8.04 o 
 -18   5  15       13.99       17.20      5.51 o 
 -17   5  15        0.21        0.70      3.54 o 
 -16   5  15        1.40        0.69      4.02 o 
 -15   5  15       66.27       62.16      8.14 o 
 -14   5  15       10.66        7.86      4.61 o 
 -13   5  15       43.72       36.74      6.46 o 
 -12   5  15      315.28      294.79     13.21 o 
 -11   5  15      489.82      473.46     16.18 o 
 -10   5  15       13.17       16.24      4.17 o 
  -9   5  15      802.88      763.90     15.53 o 
  -8   5  15       28.72       34.91      4.77 o 
  -7   5  15       46.28       56.34      5.65 o 
  -6   5  15       20.55       15.88      3.55 o 
  -5   5  15      554.16      538.69     13.06 o 
  -4   5  15      612.63      583.81     12.74 o 
  -3   5  15      158.56      149.18      8.10 o 
  -2   5  15      570.09      506.17     13.34 o 
  -1   5  15        5.36        5.22      3.61 o 
   0   5  15      100.44       98.66      8.37 o 
   1   5  15       10.37       18.76      4.79 o 
   2   5  15        2.74        2.64      3.77 o 
   3   5  15      138.94      156.01     10.26 o 
   4   5  15       18.59       24.88      6.33 o 
   5   5  15        6.19        7.31      5.10 o 
   6   5  15        3.56       -2.58      4.42 o 
   7   5  15        4.63        4.50      5.42 o 
   8   5  15        6.21        7.84      6.31 o 
 -21   6  15        7.20        8.18      5.96 o 
 -20   6  15        0.84        4.35      5.29 o 
 -19   6  15        0.16        2.29      4.21 o 
 -18   6  15        2.21        9.35      4.69 o 
 -17   6  15        8.77       10.05      4.74 o 
 -16   6  15       22.66       27.79      6.25 o 
 -15   6  15        8.02        0.64      4.05 o 
 -14   6  15       59.34       49.40      7.42 o 
 -13   6  15        3.85        2.14      4.07 o 
 -12   6  15      174.15      180.44     11.19 o 
 -11   6  15       20.38       19.79      5.53 o 
 -10   6  15        1.61        0.81      3.66 o 
  -9   6  15       76.29       74.18      7.28 o 
  -8   6  15       23.45       20.24      4.80 o 
  -7   6  15       40.30       44.08      6.13 o 
  -6   6  15       47.27       54.25      5.76 o 
  -5   6  15        3.68        2.68      3.19 o 
  -4   6  15      151.70      128.26      8.74 o 
  -3   6  15        1.12        3.44      3.79 o 
  -2   6  15        4.21        3.57      4.28 o 
  -1   6  15       12.36       15.69      4.64 o 
   0   6  15       20.99       21.23      4.93 o 
   1   6  15       28.11       28.01      5.63 o 
   2   6  15        0.42        4.32      4.60 o 
   3   6  15       39.75       36.70      6.96 o 
   4   6  15       16.72       22.48      5.69 o 
   5   6  15        0.44       -0.48      4.91 o 
   6   6  15        0.00       -3.20      4.53 o 
   7   6  15       42.17       47.79      8.95 o 
 -20   7  15       57.66       68.15     11.04 o 
 -19   7  15        0.72        2.08      5.81 o 
 -18   7  15       71.81       97.22     10.37 o 
 -17   7  15       25.75       40.07      7.38 o 
 -16   7  15        0.55        5.96      4.32 o 
 -15   7  15      103.24      112.61     10.61 o 
 -14   7  15       10.35        6.29      4.67 o 
 -13   7  15      163.38      145.26     11.13 o 
 -12   7  15        6.17        6.05      6.13 o 
 -11   7  15       14.99       14.16      5.13 o 
 -10   7  15      168.68      169.13      9.93 o 
  -9   7  15       93.27       88.37      8.02 o 
  -8   7  15      218.65      224.28     10.63 o 
  -7   7  15      152.79      138.12      9.20 o 
  -6   7  15       17.32       21.32      4.54 o 
  -5   7  15      188.23      191.55      9.92 o 
  -4   7  15        2.72       -0.36      3.41 o 
  -3   7  15      229.07      246.28     11.34 o 
  -2   7  15      102.80      121.76      9.29 o 
  -1   7  15        0.45        2.92      3.96 o 
   0   7  15       79.27       81.28      8.23 o 
   1   7  15        8.54       12.14      5.33 o 
   2   7  15       58.85       51.69      9.23 o 
   3   7  15        0.02       -1.78      5.01 o 
   4   7  15        4.52        2.87      5.35 o 
   5   7  15       52.98       42.68     11.62 o 
   6   7  15       38.77       41.77     11.82 o 
 -19   8  15        2.41       -3.63      6.54 o 
 -18   8  15       18.48       24.55      7.84 o 
 -17   8  15       85.89       96.75     10.53 o 
 -16   8  15       22.56       32.41      6.94 o 
 -15   8  15        7.76       10.47      4.95 o 
 -14   8  15       30.03       35.12      6.63 o 
 -13   8  15       19.42       27.47      6.37 o 
 -12   8  15       23.14       32.23      6.51 o 
 -11   8  15        1.00       -0.14      5.12 o 
 -10   8  15        2.85        8.38      4.79 o 
  -9   8  15       13.07        9.00      4.84 o 
  -8   8  15       31.09       33.98      6.77 o 
  -7   8  15       15.38        6.46      4.60 o 
  -6   8  15       24.41       33.33      7.44 o 
  -5   8  15       12.87       12.33      5.10 o 
  -4   8  15        0.02        1.95      4.00 o 
  -3   8  15       42.35       43.40      7.59 o 
  -2   8  15       53.68       62.07      8.35 o 
  -1   8  15       84.92      101.45     10.26 o 
   0   8  15      117.57      128.88     11.58 o 
   1   8  15       33.95       27.65      6.71 o 
   2   8  15        6.77       10.71      5.60 o 
   3   8  15       23.06       34.38      7.60 o 
   4   8  15       40.14       33.37      7.59 o 
 -16   9  15       14.86       23.63      7.68 o 
 -15   9  15        0.59        6.90      6.44 o 
 -14   9  15        9.54       22.74     11.41 o 
 -13   9  15       34.94       47.84      9.03 o 
 -12   9  15       27.76       36.17      8.31 o 
 -11   9  15       45.92       58.46      9.76 o 
 -10   9  15       22.40       42.10      7.66 o 
  -9   9  15       15.92       11.86      5.30 o 
  -8   9  15       60.98       67.30      8.84 o 
  -7   9  15       14.56       23.28      6.94 o 
  -6   9  15       19.80       23.39      6.92 o 
  -5   9  15      115.85      126.19     11.16 o 
  -4   9  15        3.01        0.12      4.30 o 
  -3   9  15       39.41       38.69      7.34 o 
  -2   9  15        3.04        7.52      5.10 o 
  -1   9  15       43.04       42.29      7.49 o 
   0   9  15        2.07        2.09      6.65 o 
   1   9  15        8.86       20.48      6.76 o 
   2   9  15       13.86       17.14      6.56 o 
 -14  10  15       67.32       65.18     15.25 o 
 -13  10  15       22.33       10.52      6.86 o 
 -12  10  15       23.27       21.98      7.80 o 
 -11  10  15       10.80       13.94      5.89 o 
 -10  10  15        4.52        5.21      5.42 o 
  -9  10  15      231.39      256.73     14.49 o 
  -8  10  15       51.91       55.34      9.98 o 
  -7  10  15       16.67       13.39      6.94 o 
  -6  10  15       67.96       71.11     11.04 o 
  -5  10  15        0.76        3.54      5.54 o 
  -4  10  15       23.31       12.59      6.04 o 
  -3  10  15       15.09       14.95      6.42 o 
  -2  10  15        3.40        6.22      5.26 o 
  -1  10  15       10.46       14.82      6.50 o 
 -24   0  16      238.32      287.46     21.55 o 
 -23   0  16       63.53       74.04     10.91 o 
 -22   0  16      138.62      134.36     13.44 o 
 -21   0  16      316.66      308.41     17.14 o 
 -20   0  16       11.83        7.98      5.73 o 
 -19   0  16      381.27      359.26     17.33 o 
 -18   0  16      160.41      156.31     12.81 o 
 -17   0  16       99.80      115.45     10.91 o 
 -16   0  16        2.49        4.33      3.97 o 
 -15   0  16        2.79        4.14      5.87 o 
 -14   0  16       47.59       40.54      8.91 o 
 -13   0  16        3.76        7.41      5.87 o 
 -12   0  16       26.88       26.89      8.24 o 
 -11   0  16        1.81        0.05      5.08 o 
 -10   0  16        6.19       -2.08      7.18 o 
  -9   0  16      891.63      820.03     36.77 o 
  -8   0  16      236.66      245.43     12.41 o 
  -7   0  16       31.34       26.95      6.04 o 
  -6   0  16       96.45       90.29      8.83 o 
  -5   0  16        1.99        5.16      3.96 o 
  -4   0  16      453.60      406.96     19.53 o 
  -3   0  16      433.90      433.04     19.62 o 
  -2   0  16      178.13      158.98     11.18 o 
  -1   0  16      464.15      401.38     16.60 o 
   0   0  16        5.04       11.92      6.58 o 
   1   0  16      411.24      408.04     22.59 o 
   2   0  16       46.49       34.12      9.88 o 
   3   0  16       12.26       11.48      6.97 o 
   4   0  16       35.84       34.42      9.61 o 
   5   0  16       21.60       23.16      8.66 o 
   6   0  16        2.90       10.81      7.58 o 
   7   0  16       25.06       22.67      9.70 o 
   8   0  16       45.90       39.80     11.62 o 
 -24   1  16        0.05       -2.05      4.48 o 
 -23   1  16       40.56       47.66      6.66 o 
 -22   1  16       35.67       54.44      6.85 o 
 -21   1  16       41.29       46.59      6.22 o 
 -20   1  16        0.04        0.17      3.35 o 
 -19   1  16       73.52       79.89      7.35 o 
 -18   1  16        2.32        1.90      3.76 o 
 -17   1  16       43.72       55.23      6.81 o 
 -16   1  16        4.91        7.28      3.67 o 
 -15   1  16       65.20       57.22      6.30 o 
 -14   1  16       47.24       47.67      5.92 o 
 -13   1  16       79.06       70.78      6.73 o 
 -12   1  16       85.17       77.16      8.20 o 
 -11   1  16        2.47        0.70      3.99 o 
 -10   1  16      610.89      571.96     16.74 o 
  -9   1  16      139.63      148.97      9.93 o 
  -8   1  16        2.81        3.85      3.33 o 
  -7   1  16       43.44       49.05      5.11 o 
  -6   1  16       43.01       35.76      4.72 o 
  -5   1  16       66.65       66.28      5.75 o 
  -4   1  16      192.07      166.98      7.83 o 
  -3   1  16       14.53       15.57      3.83 o 
  -2   1  16       75.81       72.07      6.10 o 
  -1   1  16        3.45        5.66      3.66 o 
   0   1  16      197.28      183.15     11.03 o 
   1   1  16        2.42        4.05      4.30 o 
   2   1  16      190.83      153.56     11.20 o 
   3   1  16        0.03        5.91      4.43 o 
   4   1  16        0.06        3.98      4.20 o 
   5   1  16      134.58      119.59     11.11 o 
   6   1  16       44.55       44.40      7.82 o 
   7   1  16       50.85       49.51      8.51 o 
   8   1  16        0.00        0.20      4.99 o 
 -24   2  16        1.86        5.09      4.70 o 
 -23   2  16        0.25        1.58      4.16 o 
 -22   2  16       10.90       15.19      4.45 o 
 -21   2  16       18.57       23.63      5.51 o 
 -20   2  16       75.89       71.73      7.84 o 
 -19   2  16      116.74      128.01      9.67 o 
 -18   2  16       13.30        6.82      4.18 o 
 -17   2  16      271.13      283.10     11.88 o 
 -16   2  16      247.41      231.55     10.71 o 
 -15   2  16       55.75       55.23      6.45 o 
 -14   2  16       52.76       50.35      6.33 o 
 -13   2  16      136.40      129.15      8.28 o 
 -12   2  16        0.44       -1.98      2.90 o 
 -11   2  16       45.41       40.50      5.54 o 
 -10   2  16      298.65      274.99     12.17 o 
  -9   2  16       41.10       29.21      5.88 o 
  -8   2  16      293.03      267.51     10.38 o 
  -7   2  16      602.71      549.06     12.67 o 
  -6   2  16       98.98      102.76      6.75 o 
  -5   2  16       17.92       16.96      3.77 o 
  -4   2  16       46.98       36.45      4.83 o 
  -3   2  16       44.35       49.06      5.37 o 
  -2   2  16       21.43       16.98      4.38 o 
  -1   2  16      132.71      102.58      8.07 o 
   0   2  16        3.63        2.53      3.56 o 
   1   2  16        3.55        9.90      4.55 o 
   2   2  16       83.34       74.44      8.71 o 
   3   2  16        3.67        2.16      4.12 o 
   4   2  16        8.91        9.34      5.20 o 
   5   2  16        6.50        5.37      6.04 o 
   6   2  16        0.00        2.99      4.90 o 
   7   2  16        0.07        0.74      4.98 o 
   8   2  16        0.00       -0.16      5.74 o 
 -23   3  16       65.32       64.77      9.34 o 
 -22   3  16       15.68       21.37      5.40 o 
 -21   3  16       31.53       40.66      6.43 o 
 -20   3  16      165.94      184.97     11.15 o 
 -19   3  16        0.02        0.47      3.90 o 
 -18   3  16      661.13      657.00     18.12 o 
 -17   3  16       56.91       59.21      7.04 o 
 -16   3  16      266.23      236.96     11.01 o 
 -15   3  16      316.94      302.52     11.95 o 
 -14   3  16       28.72       27.94      5.19 o 
 -13   3  16       59.93       56.53      6.36 o 
 -12   3  16      565.85      532.00     14.77 o 
 -11   3  16        0.01        0.94      3.32 o 
 -10   3  16      520.00      468.91     13.55 o 
  -9   3  16        9.56        6.88      3.81 o 
  -8   3  16      485.37      481.88     12.17 o 
  -7   3  16       67.67       63.02      5.66 o 
  -6   3  16       21.10       22.94      4.11 o 
  -5   3  16       72.71       83.34      6.45 o 
  -4   3  16      227.46      215.87      8.80 o 
  -3   3  16      130.02      125.22      8.40 o 
  -2   3  16       91.02       93.75      7.79 o 
  -1   3  16        0.20       -1.90      3.12 o 
   0   3  16       32.07       35.27      5.48 o 
   1   3  16       92.51      121.35      9.00 o 
   2   3  16        3.64        9.83      4.82 o 
   3   3  16        5.76        3.44      4.57 o 
   4   3  16        4.58        5.42      4.54 o 
   5   3  16       45.72       45.51      7.87 o 
   6   3  16        3.71       10.52      5.40 o 
   7   3  16        0.81       -3.47      5.21 o 
   8   3  16        7.60        6.32      6.40 o 
 -23   4  16        1.08       -0.62      5.16 o 
 -22   4  16        0.43        3.13      5.96 o 
 -21   4  16       13.04       19.30      6.08 o 
 -20   4  16        0.98       -0.34      4.17 o 
 -19   4  16        5.93        9.17      4.54 o 
 -18   4  16       11.00       13.32      4.64 o 
 -17   4  16      110.70      124.97      9.38 o 
 -16   4  16       75.53       73.87      7.73 o 
 -15   4  16      164.09      153.50      9.82 o 
 -14   4  16        0.04        2.52      3.62 o 
 -13   4  16       26.92       24.58      5.02 o 
 -12   4  16      119.93      108.94      8.25 o 
 -11   4  16        1.73       -2.40      3.15 o 
 -10   4  16      329.50      332.41     12.03 o 
  -9   4  16       39.50       39.66      5.23 o 
  -8   4  16      681.37      668.89     16.18 o 
  -7   4  16        8.50       13.67      3.80 o 
  -6   4  16      440.66      411.91     11.29 o 
  -5   4  16       20.33       18.15      4.02 o 
  -4   4  16      124.70      122.30      7.50 o 
  -3   4  16      260.32      250.93     10.99 o 
  -2   4  16        4.16        0.95      3.79 o 
  -1   4  16      203.36      205.13     10.30 o 
   0   4  16       80.79       91.99      8.17 o 
   1   4  16       10.48       19.01      4.87 o 
   2   4  16        8.34        7.94      4.20 o 
   3   4  16        0.99        6.36      4.70 o 
   4   4  16        8.87       11.10      5.31 o 
   5   4  16        2.30        8.01      5.00 o 
   6   4  16        8.81       11.13      5.67 o 
   7   4  16        2.58        0.63      5.20 o 
 -22   5  16       16.59       25.12      7.82 o 
 -21   5  16        5.34       11.46      6.40 o 
 -20   5  16       64.16       65.46      8.92 o 
 -19   5  16        0.12        5.29      4.67 o 
 -18   5  16       47.92       55.47      8.11 o 
 -17   5  16       64.48       65.04      8.59 o 
 -16   5  16       19.28       20.35      5.98 o 
 -15   5  16      250.48      257.27     13.25 o 
 -14   5  16       87.85       84.41      9.10 o 
 -13   5  16      115.42      121.45     10.19 o 
 -12   5  16       22.16       20.61      5.56 o 
 -11   5  16       90.61       93.78      9.08 o 
 -10   5  16      234.47      263.76     11.08 o 
  -9   5  16       21.81       22.71      4.48 o 
  -8   5  16       12.53       16.82      4.02 o 
  -7   5  16      168.29      191.28      8.64 o 
  -6   5  16       23.06       30.25      4.50 o 
  -5   5  16      120.01      115.78      7.46 o 
  -4   5  16      185.59      183.16      8.71 o 
  -3   5  16       33.83       43.06      6.25 o 
  -2   5  16       29.34       25.27      5.27 o 
  -1   5  16       33.75       32.96      5.76 o 
   0   5  16       87.24       94.49      8.54 o 
   1   5  16       10.52       10.91      4.69 o 
   2   5  16        0.22        0.61      3.87 o 
   3   5  16       34.35       39.36      7.58 o 
   4   5  16        6.58       13.92      5.56 o 
   5   5  16        2.98        0.96      5.25 o 
   6   5  16        1.74        1.49      4.91 o 
 -21   6  16       37.42       39.46      8.98 o 
 -20   6  16        5.59        7.32      6.49 o 
 -19   6  16      166.71      195.40     13.19 o 
 -18   6  16       42.64       42.67      7.39 o 
 -17   6  16       26.66       32.12      6.79 o 
 -16   6  16       72.48       73.69      9.11 o 
 -15   6  16        0.58        2.31      4.20 o 
 -14   6  16       38.13       38.93      7.00 o 
 -13   6  16       13.67       11.70      5.07 o 
 -12   6  16       34.93       34.55      6.56 o 
 -11   6  16       39.94       37.71      6.92 o 
 -10   6  16       42.73       40.45      6.89 o 
  -9   6  16      316.72      303.44     12.08 o 
  -8   6  16       16.78       15.08      4.67 o 
  -7   6  16      324.70      316.95     12.31 o 
  -6   6  16      146.57      148.94      8.29 o 
  -5   6  16        3.76        8.13      3.77 o 
  -4   6  16      132.70      153.28     11.38 o 
  -3   6  16        8.94       10.82      4.28 o 
  -2   6  16       28.26       27.46      6.42 o 
  -1   6  16       32.97       38.34      6.84 o 
   0   6  16       17.02       19.19      5.98 o 
   1   6  16       19.24       22.79      6.17 o 
   2   6  16      171.05      187.58     15.10 o 
   3   6  16       21.85       21.94      6.46 o 
   4   6  16       17.70       20.31      7.33 o 
   5   6  16       19.44       16.55      9.68 o 
 -20   7  16        9.66       16.17      7.04 o 
 -19   7  16        6.98        4.86      5.63 o 
 -18   7  16       12.43       16.41      5.82 o 
 -17   7  16        0.07       -0.92      3.90 o 
 -16   7  16        6.77       10.69      4.84 o 
 -15   7  16        0.58        5.34      4.55 o 
 -14   7  16        9.44       13.72      5.28 o 
 -13   7  16       39.70       37.74      7.01 o 
 -12   7  16       20.33       17.12      5.23 o 
 -11   7  16        8.86       11.18      4.96 o 
 -10   7  16       11.78        8.81      4.28 o 
  -9   7  16        4.79        7.07      4.05 o 
  -8   7  16        1.40        1.13      3.69 o 
  -7   7  16        0.65        2.08      3.91 o 
  -6   7  16        8.49        5.38      4.42 o 
  -5   7  16       44.54       59.84      7.15 o 
  -4   7  16        0.39       -1.67      3.54 o 
  -3   7  16        3.90        7.85      4.30 o 
  -2   7  16        0.34        0.24      3.82 o 
  -1   7  16       40.82       52.79      7.22 o 
   0   7  16       50.93       56.41      7.40 o 
   1   7  16       15.87       15.90      6.63 o 
   2   7  16        0.45       -1.82      5.70 o 
   3   7  16        3.67        2.14      5.32 o 
   4   7  16       18.82       20.46     11.06 o 
 -18   8  16       88.83       95.73     10.86 o 
 -17   8  16        0.86        3.62      4.98 o 
 -16   8  16       88.45       92.76     10.52 o 
 -15   8  16        4.96       10.11      5.05 o 
 -14   8  16       27.38       33.06      6.87 o 
 -13   8  16       27.14       18.34      5.59 o 
 -12   8  16       96.82      103.30     10.30 o 
 -11   8  16        4.38        3.87      5.54 o 
 -10   8  16       18.17       21.18      6.02 o 
  -9   8  16       65.30       81.16      9.25 o 
  -8   8  16        6.62       12.15      5.27 o 
  -7   8  16       92.66      101.46     11.81 o 
  -6   8  16      176.74      202.87     14.35 o 
  -5   8  16       60.71       74.86      9.10 o 
  -4   8  16       17.35       22.27      5.98 o 
  -3   8  16        6.15        6.90      4.83 o 
  -2   8  16        0.36        2.57      4.60 o 
  -1   8  16        0.76        1.09      3.98 o 
   0   8  16       32.35       29.21      7.01 o 
   1   8  16        2.83        2.56      4.91 o 
   2   8  16        1.93        2.23      7.43 o 
 -16   9  16       33.32       37.35      9.59 o 
 -15   9  16        6.44       15.54      7.13 o 
 -14   9  16       12.89       13.35      7.52 o 
 -13   9  16        4.68       11.44      6.59 o 
 -12   9  16       20.40       28.44      7.84 o 
 -11   9  16        0.66       -0.27      6.12 o 
 -10   9  16       27.38       38.47      7.55 o 
  -9   9  16       47.77       55.32      8.38 o 
  -8   9  16        0.40        4.30      5.75 o 
  -7   9  16       75.57       89.75     11.65 o 
  -6   9  16        6.32        6.92      5.54 o 
  -5   9  16        3.54        9.96      5.89 o 
  -4   9  16       36.91       66.10      9.10 o 
  -3   9  16       53.26       52.60      8.43 o 
  -2   9  16       51.35       59.42      8.90 o 
  -1   9  16       39.44       43.31      8.15 o 
   0   9  16       55.20       70.69     10.11 o 
 -12  10  16       33.40       29.96      9.09 o 
 -11  10  16        6.41        1.94      5.96 o 
 -10  10  16        8.39       13.97      6.04 o 
  -9  10  16        0.07        1.15      5.89 o 
  -8  10  16       11.83       14.95     11.84 o 
  -7  10  16        6.12        8.61      6.32 o 
  -6  10  16        4.22        3.26      6.24 o 
  -5  10  16        4.20       10.01      7.00 o 
  -4  10  16       11.19       11.32      7.28 o 
 -24   1  17        4.05        4.95      4.69 o 
 -23   1  17       56.15       61.18      7.24 o 
 -22   1  17       32.02       41.56      6.57 o 
 -21   1  17      111.05      110.28      9.49 o 
 -20   1  17       37.64       43.53      6.66 o 
 -19   1  17       55.94       63.15      7.46 o 
 -18   1  17      119.20      123.53      9.29 o 
 -17   1  17       16.48       14.28      4.59 o 
 -16   1  17       31.97       41.02      6.91 o 
 -15   1  17       52.73       57.42      7.94 o 
 -14   1  17       12.27       12.26      4.78 o 
 -13   1  17      100.32       98.61      9.19 o 
 -12   1  17      101.40       86.97      8.86 o 
 -11   1  17       52.44       47.85      7.01 o 
 -10   1  17      274.81      253.75     12.14 o 
  -9   1  17       16.05       13.29      4.90 o 
  -8   1  17      387.55      349.01     11.90 o 
  -7   1  17      206.93      205.70      8.42 o 
  -6   1  17      102.74       89.81      6.62 o 
  -5   1  17      425.09      384.65     11.35 o 
  -4   1  17       57.35       59.30      5.85 o 
  -3   1  17      168.98      151.86      7.98 o 
  -2   1  17       32.90       38.15      5.80 o 
  -1   1  17        1.54        2.90      3.62 o 
   0   1  17       25.15       21.54      5.98 o 
   1   1  17       45.60       56.12      8.18 o 
   2   1  17       46.29       48.71      7.43 o 
   3   1  17       66.19       78.84      9.47 o 
   4   1  17        0.18       -3.52      3.52 o 
   5   1  17       46.27       43.15      7.80 o 
   6   1  17       16.00       30.23      7.20 o 
   7   1  17        3.65        2.72      5.78 o 
 -23   2  17        6.12        3.59      4.59 o 
 -22   2  17       38.64       38.16      6.61 o 
 -21   2  17       25.12       34.33      6.13 o 
 -20   2  17      129.64      134.76     10.07 o 
 -19   2  17      274.79      247.76     11.86 o 
 -18   2  17      127.25      137.16      9.86 o 
 -17   2  17      125.70      121.82      9.11 o 
 -16   2  17      105.39      114.42      8.88 o 
 -15   2  17      158.89      173.20      9.47 o 
 -14   2  17       97.55       96.75      8.01 o 
 -13   2  17        6.30        8.09      4.54 o 
 -12   2  17      170.39      179.29     10.98 o 
 -11   2  17      280.94      239.29     11.88 o 
 -10   2  17      134.04      132.48     10.01 o 
  -9   2  17      228.23      217.12     11.49 o 
  -8   2  17        0.27        2.29      3.49 o 
  -7   2  17       49.04       57.08      5.67 o 
  -6   2  17        0.02       -1.39      2.64 o 
  -5   2  17        9.26        9.46      3.51 o 
  -4   2  17       84.32       80.77      6.55 o 
  -3   2  17       60.06       57.19      6.56 o 
  -2   2  17       41.03       31.98      5.57 o 
  -1   2  17      325.37      328.16     12.74 o 
   0   2  17        2.51        5.40      4.98 o 
   1   2  17      216.46      212.19     12.42 o 
   2   2  17       78.23       80.42      9.03 o 
   3   2  17        1.36        6.01      4.88 o 
   4   2  17      162.09      165.65     12.85 o 
   5   2  17       14.24        8.27      5.56 o 
   6   2  17       49.94       45.81      8.17 o 
   7   2  17       31.56       26.45      7.90 o 
 -23   3  17        0.03        2.44      5.16 o 
 -22   3  17       40.34       40.39      6.84 o 
 -21   3  17       12.29       18.88      5.27 o 
 -20   3  17       24.11       24.83      5.80 o 
 -19   3  17      186.20      182.04     11.10 o 
 -18   3  17       36.70       42.94      6.71 o 
 -17   3  17      167.18      173.85     10.44 o 
 -16   3  17        0.03        2.16      3.85 o 
 -15   3  17       40.06       36.22      6.00 o 
 -14   3  17       19.24       25.63      5.31 o 
 -13   3  17      183.66      176.50     11.07 o 
 -12   3  17      434.95      442.51     13.85 o 
 -11   3  17      162.03      162.48     10.79 o 
 -10   3  17        6.99        5.13      4.53 o 
  -9   3  17        0.04        0.01      3.89 o 
  -8   3  17       24.35       33.36      5.42 o 
  -7   3  17        5.88        5.97      3.76 o 
  -6   3  17       41.83       43.34      5.20 o 
  -5   3  17        0.00        0.22      3.07 o 
  -4   3  17        0.17        1.30      3.14 o 
  -3   3  17        0.00       -0.14      3.47 o 
  -2   3  17       13.61       15.83      4.78 o 
  -1   3  17       17.06        9.78      4.49 o 
   0   3  17        1.65        3.06      4.04 o 
   1   3  17        1.68        1.91      4.33 o 
   2   3  17        0.69        0.22      4.33 o 
   3   3  17       57.43       43.80      8.33 o 
   4   3  17        0.23        6.63      4.83 o 
   5   3  17       29.68       34.58      7.43 o 
   6   3  17        0.39       -2.65      4.99 o 
 -22   4  17       42.17       32.58      7.25 o 
 -21   4  17       14.86       10.18      5.20 o 
 -20   4  17       12.99       26.12      6.24 o 
 -19   4  17      124.83      153.82     10.68 o 
 -18   4  17      147.62      133.67     10.14 o 
 -17   4  17      262.93      281.27     12.49 o 
 -16   4  17      332.79      344.10     14.02 o 
 -15   4  17       20.69       22.73      5.44 o 
 -14   4  17      316.26      332.86     12.98 o 
 -13   4  17      133.03      132.61      9.18 o 
 -12   4  17      151.38      154.50      9.57 o 
 -11   4  17      367.63      369.02     12.92 o 
 -10   4  17      497.10      488.82     14.67 o 
  -9   4  17       48.01       56.87      6.66 o 
  -8   4  17       63.96       71.02      7.34 o 
  -7   4  17      136.80      129.43      8.80 o 
  -6   4  17        1.26        2.71      3.17 o 
  -5   4  17      463.43      418.52     12.35 o 
  -4   4  17        0.13        3.83      3.76 o 
  -3   4  17        0.61        2.34      3.83 o 
  -2   4  17       84.49       76.56      7.78 o 
  -1   4  17        7.83        8.73      4.47 o 
   0   4  17        8.77       11.47      4.45 o 
   1   4  17       23.87       27.28      5.84 o 
   2   4  17        1.96        5.31      4.60 o 
   3   4  17        7.45        7.55      5.13 o 
   4   4  17        4.39        1.50      4.60 o 
   5   4  17       29.03       25.51      7.11 o 
   6   4  17        8.52       17.99      6.60 o 
 -21   5  17       16.41       26.98      6.64 o 
 -20   5  17       58.69       57.11      8.52 o 
 -19   5  17        2.48        6.57      4.73 o 
 -18   5  17        3.04        6.81      4.46 o 
 -17   5  17        5.18        1.37      4.17 o 
 -16   5  17      101.55      102.13     10.21 o 
 -15   5  17       30.11       36.24      6.93 o 
 -14   5  17        0.11       -3.65      3.65 o 
 -13   5  17       13.49       13.26      5.17 o 
 -12   5  17       40.78       44.01      7.30 o 
 -11   5  17      128.72      134.29     10.51 o 
 -10   5  17      746.45      701.40     19.98 o 
  -9   5  17       12.12       11.38      4.18 o 
  -8   5  17      320.38      290.58     10.65 o 
  -7   5  17       50.68       59.50      6.30 o 
  -6   5  17      159.41      145.95      9.40 o 
  -5   5  17       20.77       31.88      5.49 o 
  -4   5  17        6.02        6.11      4.16 o 
  -3   5  17        0.31        3.99      3.90 o 
  -2   5  17        0.12        3.48      3.78 o 
  -1   5  17        3.52        3.98      4.17 o 
   0   5  17       61.12       72.09      8.05 o 
   1   5  17      166.55      197.96     11.47 o 
   2   5  17      106.02       98.17     10.50 o 
   3   5  17       41.93       55.11      8.76 o 
   4   5  17        2.20        3.10      5.08 o 
   5   5  17       19.72       19.83      6.70 o 
 -20   6  17        0.18       11.94      5.70 o 
 -19   6  17       30.40       33.31      6.94 o 
 -18   6  17        3.71        9.55      5.31 o 
 -17   6  17       42.80       46.05      7.77 o 
 -16   6  17        2.57        0.97      4.19 o 
 -15   6  17       10.90       13.60      5.39 o 
 -14   6  17        0.64       -0.46      3.94 o 
 -13   6  17        9.61        6.81      4.79 o 
 -12   6  17      172.48      188.14     12.32 o 
 -11   6  17       10.50        7.40      4.92 o 
 -10   6  17        0.02        2.81      4.14 o 
  -9   6  17       49.11       41.06      6.45 o 
  -8   6  17       21.22       19.00      5.06 o 
  -7   6  17        0.03        1.73      3.75 o 
  -6   6  17       15.12       18.23      5.48 o 
  -5   6  17        1.67        4.23      3.76 o 
  -4   6  17       84.79       62.51      8.18 o 
  -3   6  17        1.55        4.86      5.44 o 
  -2   6  17       93.57       92.11      9.79 o 
  -1   6  17        1.26        2.31      4.33 o 
   0   6  17       25.09       26.61      6.51 o 
   1   6  17       43.04       62.58      9.09 o 
   2   6  17        1.54        2.98      4.85 o 
   3   6  17       10.24       14.75      7.21 o 
   4   6  17        6.48        6.05      6.49 o 
 -19   7  17        0.89        4.32      5.29 o 
 -18   7  17       83.55       90.45     10.67 o 
 -17   7  17       40.94       48.93      8.25 o 
 -16   7  17        2.85        9.70      4.99 o 
 -15   7  17       42.45       37.68      7.06 o 
 -14   7  17       12.06       14.18      5.51 o 
 -13   7  17      144.49      146.97     11.81 o 
 -12   7  17        3.59        0.43      4.36 o 
 -11   7  17       86.09      105.71     10.44 o 
 -10   7  17       15.10       15.12      5.62 o 
  -9   7  17       45.34       46.26      6.59 o 
  -8   7  17       34.22       50.90      6.82 o 
  -7   7  17        0.26        5.65      4.65 o 
  -6   7  17       12.82       11.47      5.27 o 
  -5   7  17       23.64       21.70      6.13 o 
  -4   7  17        0.05        2.40      4.06 o 
  -3   7  17       44.54       51.81      7.05 o 
  -2   7  17      103.63      120.12     11.17 o 
  -1   7  17        3.47        3.46      5.04 o 
   0   7  17       42.73       52.65      9.56 o 
   1   7  17        0.23       -3.85      4.89 o 
   2   7  17        0.15        1.20      6.77 o 
 -17   8  17        1.99        9.66      5.78 o 
 -16   8  17        0.92        0.64      4.78 o 
 -15   8  17       41.26       55.16      8.73 o 
 -14   8  17       14.70       19.50      6.07 o 
 -13   8  17        9.22       15.74      5.67 o 
 -12   8  17        2.74        9.59      4.87 o 
 -11   8  17       38.70       34.53      7.82 o 
 -10   8  17       40.25       36.48      8.51 o 
  -9   8  17       59.92       69.68      9.15 o 
  -8   8  17       77.45       93.71     11.73 o 
  -7   8  17       29.25       32.75      7.93 o 
  -6   8  17       47.65       65.76     10.35 o 
  -5   8  17        1.70        1.11      5.16 o 
  -4   8  17      114.53      113.84     10.91 o 
  -3   8  17        9.35       16.86      5.75 o 
  -2   8  17       12.15       18.67      5.86 o 
  -1   8  17        1.95        1.38      6.30 o 
   0   8  17        0.15        5.41      6.32 o 
   1   8  17        0.04       -2.67      5.59 o 
 -14   9  17        4.48        7.28      6.77 o 
 -13   9  17        0.18       -4.87      5.16 o 
 -12   9  17        8.43       20.02      7.41 o 
 -11   9  17       45.88       48.04      9.66 o 
 -10   9  17        2.65        3.94      6.05 o 
  -9   9  17        1.16        6.36      6.07 o 
  -8   9  17        1.84        4.09      5.81 o 
  -7   9  17        1.92        9.73      6.30 o 
  -6   9  17        6.77       18.09      7.14 o 
  -5   9  17        0.98       -4.86      4.86 o 
  -4   9  17       62.91       61.69     10.76 o 
  -3   9  17        5.06        7.49      5.51 o 
  -2   9  17        4.08        3.78      5.30 o 
 -23   0  18       35.37       48.76     12.04 o 
 -22   0  18        0.90       -0.66      6.12 o 
 -21   0  18       23.23       37.29      9.93 o 
 -20   0  18        9.52       11.36      7.19 o 
 -19   0  18       31.25       29.37     12.26 o 
 -18   0  18        9.32       13.17      7.58 o 
 -17   0  18       26.48       41.83      9.93 o 
 -16   0  18       22.01       22.90      8.33 o 
 -15   0  18      170.20      195.56     17.32 o 
 -14   0  18      129.30      126.30     14.97 o 
 -13   0  18       40.63       53.98     10.90 o 
 -12   0  18      733.50      726.91     29.17 o 
 -11   0  18      827.22      773.35     29.81 o 
 -10   0  18        5.32       13.90      7.81 o 
  -9   0  18     1147.35     1157.37     37.67 o 
  -8   0  18       53.25       63.58     11.39 o 
  -7   0  18       95.83       86.18      9.41 o 
  -6   0  18        0.35       -0.92      4.14 o 
  -5   0  18       75.94       64.88      9.00 o 
  -4   0  18      215.93      186.26     12.57 o 
  -3   0  18       58.86       59.44      8.68 o 
  -2   0  18      287.87      241.11     17.70 o 
  -1   0  18       94.37      104.94     14.30 o 
   0   0  18        0.55       -4.87      4.87 o 
   1   0  18      119.31      115.61     19.43 o 
   2   0  18       16.75       33.58     10.04 o 
   3   0  18       63.42       63.03     12.42 o 
   4   0  18       62.69       83.65     14.47 o 
   5   0  18       50.82       48.64     12.77 o 
   6   0  18        0.11        2.81      8.17 o 
 -23   1  18        1.00        5.77      4.92 o 
 -22   1  18       10.06        7.01      5.03 o 
 -21   1  18       59.52       60.20      7.52 o 
 -20   1  18       31.89       29.83      6.55 o 
 -19   1  18       27.51       32.07      6.70 o 
 -18   1  18        2.66        1.49      4.40 o 
 -17   1  18        0.23        3.25      4.33 o 
 -16   1  18       15.24       17.80      5.60 o 
 -15   1  18       13.07       17.56      5.56 o 
 -14   1  18       34.02       33.34      6.54 o 
 -13   1  18       48.70       49.99      7.46 o 
 -12   1  18        7.13        6.70      4.97 o 
 -11   1  18      282.36      259.44     12.62 o 
 -10   1  18      166.62      171.98     11.34 o 
  -9   1  18      139.51      134.37     10.30 o 
  -8   1  18       17.54       24.84      6.27 o 
  -7   1  18       32.37       32.49      5.63 o 
  -6   1  18        1.64        0.33      3.08 o 
  -5   1  18        4.81        8.33      3.74 o 
  -4   1  18       56.22       58.63      6.05 o 
  -3   1  18       19.43       27.73      5.23 o 
  -2   1  18       10.61       17.24      4.85 o 
  -1   1  18        4.84        5.47      4.54 o 
   0   1  18      120.19      107.42     10.30 o 
   1   1  18       15.84       18.38      5.95 o 
   2   1  18       22.03       27.87      6.54 o 
   3   1  18       31.83       30.66      7.04 o 
   4   1  18        5.90        5.48      5.37 o 
   5   1  18        0.00        7.24      5.72 o 
   6   1  18        2.48       10.79      6.28 o 
 -23   2  18       11.39       14.37      5.49 o 
 -22   2  18        2.18        7.78      4.72 o 
 -21   2  18        1.20        0.61      4.08 o 
 -20   2  18        8.45       10.23      4.73 o 
 -19   2  18        2.87        4.93      4.16 o 
 -18   2  18        0.04        1.35      4.03 o 
 -17   2  18       47.62       55.78      7.99 o 
 -16   2  18       11.11       15.92      5.73 o 
 -15   2  18       63.88       67.12      8.46 o 
 -14   2  18        5.10        9.57      5.44 o 
 -13   2  18        0.00        2.39      4.17 o 
 -12   2  18        2.70        4.98      4.53 o 
 -11   2  18        0.23       -1.07      3.98 o 
 -10   2  18       35.36       39.15      6.95 o 
  -9   2  18        0.69       -0.48      4.25 o 
  -8   2  18        0.29       -1.92      4.01 o 
  -7   2  18      159.02      140.88      8.87 o 
  -6   2  18       67.21       68.18      6.35 o 
  -5   2  18        1.60        5.34      3.51 o 
  -4   2  18       31.95       32.48      5.66 o 
  -3   2  18      134.95      124.61      9.08 o 
  -2   2  18       38.79       49.85      6.78 o 
  -1   2  18        0.58       -4.40      4.40 o 
   0   2  18       11.29       11.21      5.27 o 
   1   2  18       17.71       24.25      6.31 o 
   2   2  18       35.16       28.53      6.91 o 
   3   2  18        4.89        0.83      4.65 o 
   4   2  18       93.17      108.36     11.62 o 
   5   2  18        0.42        3.13      5.46 o 
 -22   3  18        2.66        6.92      4.60 o 
 -21   3  18       19.72       25.80      6.07 o 
 -20   3  18        7.51        9.94      4.66 o 
 -19   3  18        6.01        6.90      4.53 o 
 -18   3  18       15.86       18.28      5.33 o 
 -17   3  18       86.01      101.32      9.10 o 
 -16   3  18      116.01      128.17      9.61 o 
 -15   3  18       95.32      105.12      8.79 o 
 -14   3  18       29.07       28.89      6.25 o 
 -13   3  18        0.10       -1.42      3.97 o 
 -12   3  18      200.08      195.53     12.08 o 
 -11   3  18        0.02       -4.05      4.05 o 
 -10   3  18       23.57       31.45      6.46 o 
  -9   3  18       46.65       56.54      7.67 o 
  -8   3  18       35.61       34.81      5.63 o 
  -7   3  18        0.80        4.16      3.74 o 
  -6   3  18       51.12       51.34      5.75 o 
  -5   3  18       60.25       71.52      6.60 o 
  -4   3  18        3.75       10.46      4.30 o 
  -3   3  18       19.31       23.83      5.36 o 
  -2   3  18       21.02       17.97      4.97 o 
  -1   3  18       11.16       11.22      4.69 o 
   0   3  18       10.41        9.06      5.19 o 
   1   3  18       34.86       44.07      7.58 o 
   2   3  18       77.82       83.33     10.13 o 
   3   3  18       72.25       83.59     10.19 o 
   4   3  18       37.01       30.06      7.76 o 
   5   3  18       48.59       49.88      8.99 o 
 -22   4  18        7.45       11.92      5.89 o 
 -21   4  18        1.03        2.87      5.02 o 
 -20   4  18       24.24       23.83      6.46 o 
 -19   4  18       33.63       37.67      7.36 o 
 -18   4  18       19.49       18.65      5.38 o 
 -17   4  18       46.18       49.09      6.92 o 
 -16   4  18       24.13       33.65      6.18 o 
 -15   4  18      186.17      194.36     13.09 o 
 -14   4  18        0.97        5.22      4.33 o 
 -13   4  18      125.74      117.17      9.08 o 
 -12   4  18      293.71      306.45     17.61 o 
 -11   4  18        0.04       -1.98      4.44 o 
 -10   4  18      362.84      326.94     14.56 o 
  -9   4  18        0.25        2.78      4.62 o 
  -8   4  18      139.74      132.99     10.58 o 
  -7   4  18      135.17      152.97      9.67 o 
  -6   4  18        1.64        1.81      3.83 o 
  -5   4  18       73.00       47.90      6.47 o 
  -4   4  18        0.00        3.05      3.85 o 
  -3   4  18        0.39        1.53      3.90 o 
  -2   4  18        0.07       -1.30      3.63 o 
  -1   4  18        0.98       -0.29      4.05 o 
   0   4  18        1.25        2.46      4.12 o 
   1   4  18       37.99       45.88      7.98 o 
   2   4  18        3.51        5.37      5.25 o 
   3   4  18      110.09      118.13     11.80 o 
   4   4  18        0.17        2.72      5.38 o 
 -21   5  18       10.75        9.96      5.43 o 
 -20   5  18       13.19       18.90      5.98 o 
 -19   5  18        0.99       -1.36      4.30 o 
 -18   5  18       89.33       83.37      9.84 o 
 -17   5  18        4.60        3.17      4.51 o 
 -16   5  18        4.56        4.85      4.79 o 
 -15   5  18      132.58      144.38     11.54 o 
 -14   5  18      194.10      185.06     12.19 o 
 -13   5  18      213.92      210.65     12.22 o 
 -12   5  18       93.82       89.16      9.25 o 
 -11   5  18       15.49       13.98      5.27 o 
 -10   5  18       16.96       25.14      7.53 o 
  -9   5  18        5.31        4.49      5.61 o 
  -8   5  18        8.97        8.31      4.56 o 
  -7   5  18       32.27       38.30      6.27 o 
  -6   5  18        4.46        7.29      6.02 o 
  -5   5  18       40.30       47.49      6.59 o 
  -4   5  18       32.56       21.30      5.35 o 
  -3   5  18        0.98        2.28      3.86 o 
  -2   5  18       35.72       43.21      6.89 o 
  -1   5  18       12.81       17.23      5.28 o 
   0   5  18        9.36       15.82      5.32 o 
   1   5  18        0.18        6.59      5.38 o 
   2   5  18        0.10        0.77      5.03 o 
   3   5  18        0.00        2.76      5.51 o 
 -20   6  18        0.02        4.26      5.96 o 
 -19   6  18        0.73       -2.01      4.73 o 
 -18   6  18        0.41        1.24      5.05 o 
 -17   6  18       21.54       33.88      7.13 o 
 -16   6  18       19.73       26.43      6.55 o 
 -15   6  18       85.84       93.58     10.21 o 
 -14   6  18      234.77      248.50     13.67 o 
 -13   6  18       27.76       39.04      7.27 o 
 -12   6  18        0.62        3.11      4.40 o 
 -11   6  18      155.47      162.91     11.58 o 
 -10   6  18        2.42        3.80      4.41 o 
  -9   6  18       80.07       76.55      9.00 o 
  -8   6  18       45.25       49.89      6.74 o 
  -7   6  18        9.85        5.46      5.97 o 
  -6   6  18       88.77       99.03     11.70 o 
  -5   6  18        2.93        3.16      5.61 o 
  -4   6  18       49.23       56.29      8.20 o 
  -3   6  18      136.79      147.50     15.69 o 
  -2   6  18        6.22       12.23      5.53 o 
  -1   6  18      124.64      148.58     12.25 o 
   0   6  18       45.31       45.74      7.88 o 
   1   6  18       85.26       96.18     10.81 o 
   2   6  18        7.83       20.93      7.81 o 
 -18   7  18        1.78        4.75      5.37 o 
 -17   7  18        4.16        5.98      5.31 o 
 -16   7  18        5.63       12.19      5.57 o 
 -15   7  18       14.90       17.79      5.88 o 
 -14   7  18        1.72        4.60      4.69 o 
 -13   7  18        2.63        8.67      5.05 o 
 -12   7  18       53.24       49.88      7.94 o 
 -11   7  18       12.56       13.06      5.32 o 
 -10   7  18       73.83       79.36      9.57 o 
  -9   7  18        3.63        8.95      4.66 o 
  -8   7  18        7.57        8.11      5.04 o 
  -7   7  18       18.57       22.20      6.14 o 
  -6   7  18        3.77        6.34      5.98 o 
  -5   7  18       11.20       13.88      6.54 o 
  -4   7  18       14.98       15.18      5.72 o 
  -3   7  18        2.92        0.98      4.60 o 
  -2   7  18        2.69        1.30      5.28 o 
  -1   7  18       10.54        8.28      6.06 o 
   0   7  18        0.44        1.13      6.42 o 
   1   7  18        0.43        1.81     11.06 o 
 -16   8  18        1.25        4.62      5.74 o 
 -15   8  18        2.71        2.04      5.06 o 
 -14   8  18       31.81       36.94      7.79 o 
 -13   8  18        9.98       11.93      5.71 o 
 -12   8  18      135.17      151.49     12.39 o 
 -11   8  18        1.77        6.15      5.50 o 
 -10   8  18        1.12        6.13      6.19 o 
  -9   8  18       16.20       32.02      8.02 o 
  -8   8  18      110.15      116.73     12.78 o 
  -7   8  18        5.03        9.03      6.15 o 
  -6   8  18       72.77       65.13     10.36 o 
  -5   8  18       54.09       59.14     10.07 o 
  -4   8  18       40.68       38.02     12.56 o 
  -3   8  18        2.12        4.21      6.15 o 
  -2   8  18       10.82       13.41      7.02 o 
 -12   9  18        9.34        9.11      9.13 o 
 -11   9  18        3.27       10.60      6.84 o 
 -10   9  18       64.94       98.72     15.58 o 
  -9   9  18       94.92      102.58     12.94 o 
  -8   9  18      124.14      151.92     14.84 o 
  -7   9  18       22.70       20.99      8.24 o 
  -6   9  18        0.14        8.48      6.98 o 
 -23   1  19       24.66       29.05      7.13 o 
 -22   1  19       32.53       35.02      7.56 o 
 -21   1  19        4.38       10.26      5.66 o 
 -20   1  19        3.12        7.32      5.15 o 
 -19   1  19        4.69       10.53      5.00 o 
 -18   1  19       18.86       26.92      6.62 o 
 -17   1  19       15.09       16.13      5.53 o 
 -16   1  19       13.78       14.48      5.56 o 
 -15   1  19       45.44       50.36      7.84 o 
 -14   1  19       30.17       29.75      6.54 o 
 -13   1  19       87.89       87.89      9.71 o 
 -12   1  19        9.58        8.28      5.16 o 
 -11   1  19       51.89       64.75      8.31 o 
 -10   1  19       85.24       85.92      9.40 o 
  -9   1  19        5.00        1.09      4.69 o 
  -8   1  19       51.06       48.40      7.66 o 
  -7   1  19       21.63       29.16      5.57 o 
  -6   1  19        6.15        5.69      3.73 o 
  -5   1  19        2.60        4.85      3.69 o 
  -4   1  19       32.81       37.66      6.05 o 
  -3   1  19       31.20       44.29      6.63 o 
  -2   1  19        8.01       11.13      5.52 o 
  -1   1  19       11.14       13.46      5.73 o 
   0   1  19       75.67       73.76      9.40 o 
   1   1  19       24.88       38.10      7.45 o 
   2   1  19       42.48       60.87      8.92 o 
   3   1  19        9.14       17.26      6.87 o 
   4   1  19        2.69       10.28      6.50 o 
 -22   2  19       24.83       27.73      7.09 o 
 -21   2  19       15.43       12.95      5.97 o 
 -20   2  19        2.29        0.47      4.83 o 
 -19   2  19       14.75       12.74      5.34 o 
 -18   2  19       78.95       86.86      9.85 o 
 -17   2  19       12.27       17.28      5.67 o 
 -16   2  19        3.89        2.76      4.15 o 
 -15   2  19        2.79        5.64      4.66 o 
 -14   2  19       37.02       37.57      6.94 o 
 -13   2  19        0.95        0.91      4.15 o 
 -12   2  19       15.87       16.18      5.73 o 
 -11   2  19       11.69        6.67      4.74 o 
 -10   2  19       74.62       79.06      9.01 o 
  -9   2  19      142.55      157.07     11.36 o 
  -8   2  19      146.01      162.62     11.58 o 
  -7   2  19       13.36       15.27      4.76 o 
  -6   2  19       22.00       22.44      4.64 o 
  -5   2  19      113.70       99.51      7.74 o 
  -4   2  19       13.89       21.75      5.16 o 
  -3   2  19       29.47       42.77      6.42 o 
  -2   2  19        0.30        1.82      4.13 o 
  -1   2  19       88.70      101.03     10.48 o 
   0   2  19        7.79        7.15      5.12 o 
   1   2  19      103.28       83.92     10.53 o 
   2   2  19        5.18        7.50      5.50 o 
   3   2  19       56.70       74.25     10.26 o 
   4   2  19        2.01       -2.37      5.57 o 
 -22   3  19        7.23       10.77      5.26 o 
 -21   3  19       19.33       28.48      6.27 o 
 -20   3  19       10.45        7.18      4.98 o 
 -19   3  19      179.82      172.04     11.52 o 
 -18   3  19        7.87        7.88      5.43 o 
 -17   3  19      279.89      284.25     14.77 o 
 -16   3  19       39.01       40.18      7.40 o 
 -15   3  19       22.40       25.66      6.50 o 
 -14   3  19        2.17       -0.04      4.31 o 
 -13   3  19        0.62        5.07      4.62 o 
 -12   3  19       96.37       92.18      9.76 o 
 -11   3  19      140.90      123.21     10.68 o 
 -10   3  19        3.32        2.59      4.77 o 
  -9   3  19       62.56       66.33      8.50 o 
  -8   3  19        2.91        5.31      4.91 o 
  -7   3  19        0.16        0.29      3.81 o 
  -6   3  19        2.99        1.61      4.18 o 
  -5   3  19      170.67      177.53     10.15 o 
  -4   3  19        1.15        3.15      3.95 o 
  -3   3  19        0.43        5.69      3.90 o 
  -2   3  19       13.95       19.07      5.23 o 
  -1   3  19        4.35        2.64      4.43 o 
   0   3  19        0.92        4.87      4.89 o 
   1   3  19       79.95       68.63      9.48 o 
   2   3  19       12.20       15.27      6.45 o 
   3   3  19       59.64       67.88      9.90 o 
 -21   4  19       26.88       35.18      7.44 o 
 -20   4  19       11.14       13.49      5.97 o 
 -19   4  19      264.80      278.38     15.05 o 
 -18   4  19        2.48        5.13      4.97 o 
 -17   4  19       46.63       43.74      6.81 o 
 -16   4  19      215.94      229.68     13.44 o 
 -15   4  19        6.42        7.48      5.16 o 
 -14   4  19       18.68       26.94      6.24 o 
 -13   4  19       33.07       30.54      6.87 o 
 -12   4  19      104.40      106.19     10.14 o 
 -11   4  19       61.74       70.98      9.03 o 
 -10   4  19      128.15      122.85     10.58 o 
  -9   4  19        0.95        3.20      4.90 o 
  -8   4  19       15.30       13.20      5.60 o 
  -7   4  19       32.38       34.26      6.23 o 
  -6   4  19      172.65      197.02     12.32 o 
  -5   4  19      131.86      108.08      9.15 o 
  -4   4  19       37.81       40.62      6.56 o 
  -3   4  19       26.20       34.81      6.22 o 
  -2   4  19        0.14        4.35      4.43 o 
  -1   4  19        6.01        3.87      4.57 o 
   0   4  19        0.19       -2.61      4.41 o 
   1   4  19        3.60        0.14      4.93 o 
   2   4  19       64.01       56.02      9.35 o 
   3   4  19        0.47        3.74      5.83 o 
 -20   5  19       19.45       26.70      6.93 o 
 -19   5  19       10.81        9.27      5.86 o 
 -18   5  19       18.51       17.70      6.19 o 
 -17   5  19        2.45        6.01      5.17 o 
 -16   5  19      144.43      134.72     11.88 o 
 -15   5  19       79.94       90.82      9.93 o 
 -14   5  19       67.08       59.31      8.43 o 
 -13   5  19       29.31       47.31      9.28 o 
 -12   5  19       35.43       42.17      8.73 o 
 -11   5  19       96.24       88.25     11.46 o 
 -10   5  19       28.85       28.42      7.63 o 
  -9   5  19        8.88       15.99      6.79 o 
  -8   5  19       47.82       42.99      7.36 o 
  -7   5  19       29.97       23.63      6.44 o 
  -6   5  19        9.13        9.36      6.49 o 
  -5   5  19      222.08      259.96     14.02 o 
  -4   5  19       84.64       82.97      8.58 o 
  -3   5  19       98.97      108.31      9.60 o 
  -2   5  19       27.64       31.37      6.32 o 
  -1   5  19       22.27       28.04      6.08 o 
   0   5  19       14.83       23.56      6.07 o 
   1   5  19       37.26       38.79      7.80 o 
   2   5  19        0.01       -5.25      5.35 o 
 -19   6  19        1.58       10.68      6.42 o 
 -18   6  19       31.65       31.53      7.49 o 
 -17   6  19       26.73       25.84      7.10 o 
 -16   6  19       20.05       31.68      7.00 o 
 -15   6  19       47.48       61.63      8.86 o 
 -14   6  19       20.16       20.00      6.00 o 
 -13   6  19      257.34      260.48     13.94 o 
 -12   6  19        0.38        4.53      4.85 o 
 -11   6  19        3.76        9.07      6.19 o 
 -10   6  19        1.23       -2.07      5.35 o 
  -9   6  19        1.37       -1.22      5.51 o 
  -8   6  19        2.47       11.41      6.29 o 
  -7   6  19        2.89        5.26      5.70 o 
  -6   6  19        6.28        5.93      6.15 o 
  -5   6  19        9.09        3.34      5.79 o 
  -4   6  19        4.83        6.99      5.26 o 
  -3   6  19        0.73       11.08      6.44 o 
  -2   6  19        0.44        8.73      4.94 o 
  -1   6  19        0.02        3.82      5.23 o 
   0   6  19        0.05       -4.83      4.83 o 
 -17   7  19       21.57       34.87      7.68 o 
 -16   7  19       17.27       23.52      7.68 o 
 -15   7  19        4.83        5.01      5.14 o 
 -14   7  19       56.59       66.15      9.28 o 
 -13   7  19       39.57       56.68      8.65 o 
 -12   7  19       22.86       22.97      6.17 o 
 -11   7  19        4.63        3.92      5.07 o 
 -10   7  19       43.31       44.41      7.90 o 
  -9   7  19       35.25       55.48     12.34 o 
  -8   7  19       63.61       90.20     11.70 o 
  -7   7  19      204.23      250.61     16.41 o 
  -6   7  19       46.90       45.14      9.65 o 
  -5   7  19       60.58       87.29     12.05 o 
  -4   7  19        0.95       -1.28      5.85 o 
  -3   7  19        2.57        3.91      5.10 o 
  -2   7  19       19.81       32.26      8.03 o 
 -14   8  19       23.89       24.86      6.91 o 
 -13   8  19        2.63        9.79      5.64 o 
 -12   8  19       28.83       40.19      9.41 o 
 -11   8  19        0.56        1.07      5.38 o 
 -10   8  19        0.00       -3.01      6.03 o 
  -9   8  19       25.59       30.50     10.04 o 
  -8   8  19        2.54       10.84      6.64 o 
  -7   8  19       11.09       11.05      8.76 o 
  -6   8  19        1.31       -2.15      7.81 o 
  -5   8  19        0.06        2.88      7.81 o 
 -22   0  20       66.18       78.85     14.78 o 
 -21   0  20        0.88       -1.52      6.54 o 
 -20   0  20       30.26       30.35      9.61 o 
 -19   0  20        8.03        5.34      6.73 o 
 -18   0  20       28.19       31.98      9.51 o 
 -17   0  20       53.09       78.74     13.03 o 
 -16   0  20       71.51       82.95     13.93 o 
 -15   0  20      107.59      120.38     17.04 o 
 -14   0  20       98.69      104.85     14.90 o 
 -13   0  20      175.81      151.82     16.90 o 
 -12   0  20        1.30       -2.14      6.12 o 
 -11   0  20      156.46      167.64     17.32 o 
 -10   0  20       98.03      110.01     15.01 o 
  -9   0  20        0.95        4.78      7.19 o 
  -8   0  20      164.56      161.82     21.83 o 
  -7   0  20        4.77        1.11      7.39 o 
  -6   0  20      114.94      112.80     11.54 o 
  -5   0  20        0.84        7.33      5.51 o 
  -4   0  20      129.01      126.85     15.65 o 
  -3   0  20       26.19       45.42     10.78 o 
  -2   0  20       26.01       35.26     10.55 o 
  -1   0  20      289.20      304.08     24.22 o 
   0   0  20       18.27       35.19     10.63 o 
   1   0  20       46.72       43.27     13.45 o 
   2   0  20       21.18       23.04     10.29 o 
   3   0  20       37.16       43.05     17.34 o 
 -22   1  20        6.51       12.35      6.18 o 
 -21   1  20        2.48        1.24      4.67 o 
 -20   1  20        0.09        5.67      5.14 o 
 -19   1  20       12.84       24.52      6.41 o 
 -18   1  20        2.23        4.95      4.47 o 
 -17   1  20        0.03        3.42      4.24 o 
 -16   1  20        3.43        5.10      4.74 o 
 -15   1  20       17.16       18.73      6.14 o 
 -14   1  20        3.21        3.28      4.77 o 
 -13   1  20        1.34        6.17      5.07 o 
 -12   1  20        7.40       13.28      5.70 o 
 -11   1  20       27.22       30.81      7.00 o 
 -10   1  20      145.34      142.16     11.42 o 
  -9   1  20        0.25       -1.53      4.75 o 
  -8   1  20       43.38       43.10      7.47 o 
  -7   1  20       13.65        8.88      5.42 o 
  -6   1  20       19.07       17.39      5.22 o 
  -5   1  20       66.33       58.43      7.31 o 
  -4   1  20        4.22        9.02      4.43 o 
  -3   1  20      100.57      116.36     10.79 o 
  -2   1  20       28.98       24.01      6.36 o 
  -1   1  20        2.04        9.63      5.35 o 
   0   1  20       57.40       65.86      9.23 o 
   1   1  20        0.23       -1.79      5.07 o 
   2   1  20        4.95        8.73      6.05 o 
 -21   2  20        7.11        6.02      5.53 o 
 -20   2  20        5.22        1.85      4.72 o 
 -19   2  20       58.81       75.09      9.77 o 
 -18   2  20       13.05       14.30      6.78 o 
 -17   2  20        2.49        5.46      4.93 o 
 -16   2  20        9.94       16.03      5.67 o 
 -15   2  20        4.07        1.81      4.37 o 
 -14   2  20       30.31       30.41      6.95 o 
 -13   2  20        1.61        5.10      4.90 o 
 -12   2  20       25.36       15.60      5.70 o 
 -11   2  20        0.01        3.78      4.74 o 
 -10   2  20        4.96        4.55      5.23 o 
  -9   2  20       82.51       78.88      9.44 o 
  -8   2  20       17.33        9.86      5.87 o 
  -7   2  20       48.35       63.51      8.79 o 
  -6   2  20       80.34       84.74      9.07 o 
  -5   2  20        0.34        1.54      4.07 o 
  -4   2  20       55.55       56.66      7.44 o 
  -3   2  20       16.27       16.19      5.10 o 
  -2   2  20        0.02       -0.93      4.50 o 
  -1   2  20        5.28       16.84      6.14 o 
   0   2  20        7.66        6.82      5.00 o 
   1   2  20       12.99       27.67      7.43 o 
   2   2  20        3.06        7.55      5.99 o 
 -21   3  20      115.11      106.08     11.55 o 
 -20   3  20      134.72      124.83     12.03 o 
 -19   3  20        0.48        2.39      4.90 o 
 -18   3  20      121.20      126.06     11.80 o 
 -17   3  20      150.52      142.68     12.05 o 
 -16   3  20        1.86        4.37      4.90 o 
 -15   3  20       40.10       37.25      7.25 o 
 -14   3  20       24.32       24.12      6.29 o 
 -13   3  20       11.65       24.20      6.57 o 
 -12   3  20       44.93       45.95      7.83 o 
 -11   3  20       11.53       14.64      6.03 o 
 -10   3  20       40.84       46.53      7.89 o 
  -9   3  20        4.80       11.91      5.72 o 
  -8   3  20      136.45      137.27     11.36 o 
  -7   3  20      115.17      135.60      9.94 o 
  -6   3  20        1.94        1.04      4.62 o 
  -5   3  20      102.70      108.34      9.33 o 
  -4   3  20       21.33       23.56      5.80 o 
  -3   3  20       15.41       24.12      5.88 o 
  -2   3  20       12.06       16.64      5.74 o 
  -1   3  20        0.00        0.53      4.86 o 
   0   3  20        3.14        3.91      5.45 o 
   1   3  20        5.68       10.11      7.16 o 
   2   3  20       41.19       54.10      9.74 o 
 -20   4  20       18.72       15.04      7.59 o 
 -19   4  20      216.98      204.84     16.65 o 
 -18   4  20       35.51       48.49      9.85 o 
 -17   4  20       37.38       40.42      7.96 o 
 -16   4  20       11.42       16.11      5.89 o 
 -15   4  20        1.71        3.22      5.00 o 
 -14   4  20        4.19        0.25      4.65 o 
 -13   4  20        0.01       -1.26      4.65 o 
 -12   4  20       59.19       54.19      8.35 o 
 -11   4  20       89.11       87.84      9.75 o 
 -10   4  20       10.00        9.85      5.32 o 
  -9   4  20       32.25       34.61      7.30 o 
  -8   4  20       11.64       15.60      6.18 o 
  -7   4  20        3.18        7.31      5.35 o 
  -6   4  20       51.28       66.52      9.04 o 
  -5   4  20       34.83       34.49      7.37 o 
  -4   4  20        4.28        4.25      4.46 o 
  -3   4  20       15.85       23.38      6.88 o 
  -2   4  20       12.83       10.51      4.81 o 
  -1   4  20        3.96        9.96      5.59 o 
   0   4  20       39.42       41.73      8.48 o 
   1   4  20       34.53       47.10      9.05 o 
 -19   5  20       13.96       16.15      6.39 o 
 -18   5  20       45.32       51.53     10.50 o 
 -17   5  20        3.64        5.09      6.54 o 
 -16   5  20        5.20       11.76      6.54 o 
 -15   5  20        1.86        1.67      5.81 o 
 -14   5  20        7.76        9.47      6.32 o 
 -13   5  20        0.05       -0.31      4.71 o 
 -12   5  20       25.90       23.41      7.88 o 
 -11   5  20       16.39       21.15      7.10 o 
 -10   5  20        3.14        0.89      5.62 o 
  -9   5  20        0.00       -3.59      5.64 o 
  -8   5  20        3.25        3.48      6.89 o 
  -7   5  20        4.32        8.52      6.42 o 
  -6   5  20       28.78       21.62      9.51 o 
  -5   5  20       27.92       38.66      7.68 o 
  -4   5  20       49.22       49.34      7.30 o 
  -3   5  20       29.13       26.87      6.00 o 
  -2   5  20        3.14        8.87      5.12 o 
  -1   5  20        3.19        7.19      5.19 o 
   0   5  20        4.06        8.38      6.16 o 
 -17   6  20        6.40        7.04      5.77 o 
 -16   6  20       15.83       24.07      6.67 o 
 -15   6  20        4.31        2.65      6.04 o 
 -14   6  20       51.28       49.07      9.52 o 
 -13   6  20        6.39        3.08      5.85 o 
 -12   6  20       65.91       65.82     10.19 o 
 -11   6  20        0.28       -0.07      5.73 o 
 -10   6  20        2.23       -1.00      5.45 o 
  -9   6  20       56.29       51.57     12.04 o 
  -8   6  20        5.42        8.48      8.42 o 
  -7   6  20      143.90      150.52     14.58 o 
  -6   6  20       78.38       93.00     12.50 o 
  -5   6  20      145.64      135.18     14.38 o 
  -4   6  20      140.88      151.12     15.03 o 
  -3   6  20        0.95        9.89      6.63 o 
  -2   6  20       28.59       29.23      7.09 o 
 -15   7  20        8.56       19.80      6.32 o 
 -14   7  20        2.47        2.89      5.78 o 
 -13   7  20        6.25       14.05      7.33 o 
 -12   7  20        0.61        4.58      6.14 o 
 -11   7  20        1.38       -3.15      5.44 o 
 -10   7  20        7.69        5.72      8.24 o 
  -9   7  20        4.62        6.39     13.15 o 
  -8   7  20        6.37       12.27      9.70 o 
  -7   7  20        0.02       -0.78      5.78 o 
  -6   7  20        0.90        3.61      6.36 o 
  -5   7  20       18.62       26.37      8.62 o 
  -4   7  20       17.92       12.56     13.15 o 
 -21   1  21       37.63       49.04      8.97 o 
 -20   1  21        4.47       10.81      5.76 o 
 -19   1  21      115.90      113.21     11.75 o 
 -18   1  21       10.04       13.13      5.68 o 
 -17   1  21        1.29        2.45      4.74 o 
 -16   1  21       49.21       73.41      9.34 o 
 -15   1  21       23.35       21.79      6.01 o 
 -14   1  21        0.02       -1.24      4.39 o 
 -13   1  21       30.66       37.82      7.51 o 
 -12   1  21      128.72      130.10     11.62 o 
 -11   1  21        5.15        9.57      5.80 o 
 -10   1  21      223.74      218.94     13.43 o 
  -9   1  21       30.90       35.20      7.33 o 
  -8   1  21       47.05       50.11      8.41 o 
  -7   1  21        5.15        4.97      5.46 o 
  -6   1  21        0.43        4.15      5.30 o 
  -5   1  21       86.66      114.14      9.56 o 
  -4   1  21        0.00        2.04      4.50 o 
  -3   1  21       28.75       50.87      8.21 o 
  -2   1  21       45.21       39.73      7.98 o 
  -1   1  21        0.34        8.35      5.71 o 
   0   1  21       24.99       26.81      7.28 o 
 -20   2  21       99.69      102.88     11.55 o 
 -19   2  21       40.44       37.98      7.73 o 
 -18   2  21        5.37       10.73      5.37 o 
 -17   2  21       11.45        7.98      5.20 o 
 -16   2  21       68.63       80.76      9.82 o 
 -15   2  21        5.58        3.33      4.92 o 
 -14   2  21       62.70       70.42      9.26 o 
 -13   2  21       13.56       16.44      5.73 o 
 -12   2  21      208.75      224.50     13.45 o 
 -11   2  21       49.20       50.33      8.21 o 
 -10   2  21       82.37       85.84     10.14 o 
  -9   2  21      149.76      136.00     11.72 o 
  -8   2  21        0.39        6.38      5.67 o 
  -7   2  21       12.01       22.79      6.86 o 
  -6   2  21       15.44       25.99      6.84 o 
  -5   2  21       20.25       28.11      6.58 o 
  -4   2  21       33.79       32.33      6.38 o 
  -3   2  21        1.69        6.40      5.20 o 
  -2   2  21        6.78       15.13      6.05 o 
  -1   2  21        7.79       12.55      6.37 o 
   0   2  21        0.19        4.30      5.80 o 
 -20   3  21       13.56       15.88      6.39 o 
 -19   3  21       88.64       98.55     11.12 o 
 -18   3  21       26.23       17.52      6.56 o 
 -17   3  21        0.04        2.12      4.71 o 
 -16   3  21       21.37       17.78      6.15 o 
 -15   3  21       24.12       29.81      6.92 o 
 -14   3  21        0.91        1.62      4.85 o 
 -13   3  21       11.44       17.40      5.88 o 
 -12   3  21        0.29       -3.29      4.45 o 
 -11   3  21       85.33       72.38      9.55 o 
 -10   3  21       70.98       80.99     10.00 o 
  -9   3  21        0.13       -2.22      5.07 o 
  -8   3  21        0.34        3.77      5.31 o 
  -7   3  21       68.90       85.48     11.65 o 
  -6   3  21       34.82       44.55      7.87 o 
  -5   3  21       21.15       38.33      7.62 o 
  -4   3  21       16.02       15.45      5.29 o 
  -3   3  21       13.52       18.90      6.41 o 
  -2   3  21        6.46        5.44      5.72 o 
  -1   3  21        5.46       14.44      6.07 o 
 -19   4  21        0.33        1.00      6.00 o 
 -18   4  21       19.67       21.58      8.02 o 
 -17   4  21        0.02       -5.59      5.59 o 
 -16   4  21        3.74        8.23      5.38 o 
 -15   4  21       28.92       26.11      6.61 o 
 -14   4  21       42.07       61.68      9.00 o 
 -13   4  21        2.50        0.49      4.90 o 
 -12   4  21       58.56       47.35      8.43 o 
 -11   4  21       24.44       31.58      7.11 o 
 -10   4  21       26.82       29.08      7.20 o 
  -9   4  21        0.69        5.29      5.44 o 
  -8   4  21       26.62       38.35      9.41 o 
  -7   4  21       87.43       94.13     12.50 o 
  -6   4  21       64.48       72.80      9.55 o 
  -5   4  21       12.82       14.78      6.06 o 
  -4   4  21       10.07       17.97      6.40 o 
  -3   4  21        1.62        7.43      4.82 o 
  -2   4  21        4.90        3.74      5.60 o 
  -1   4  21       33.67       43.73      8.40 o 
 -17   5  21        2.47       -3.39      6.05 o 
 -16   5  21       10.80        5.51      7.14 o 
 -15   5  21      134.12      149.64     15.18 o 
 -14   5  21        0.19        5.53      6.19 o 
 -13   5  21        3.50        1.13      5.89 o 
 -12   5  21       15.47       22.11      7.55 o 
 -11   5  21        1.17        2.96      5.86 o 
 -10   5  21       14.08       12.44      7.00 o 
  -9   5  21       17.21       29.63      9.93 o 
  -8   5  21      108.67      101.57     16.24 o 
  -7   5  21        0.96        8.16      8.17 o 
  -6   5  21      194.75      190.32     27.21 o 
  -5   5  21       23.46       34.82      8.66 o 
  -4   5  21        0.11        5.03      6.50 o 
  -3   5  21        4.81       10.85      5.40 o 
 -15   6  21        2.33        6.33      6.93 o 
 -14   6  21        0.95        7.16      6.56 o 
 -13   6  21       11.50        7.23      6.77 o 
 -12   6  21        1.64        1.26      6.42 o 
 -11   6  21        0.51        3.51      5.98 o 
 -10   6  21       26.43       31.86     10.97 o 
  -9   6  21        8.53       15.74      9.61 o 
  -8   6  21        9.07        7.29      8.85 o 
  -7   6  21       21.28       28.01      8.73 o 
  -6   6  21        4.27       13.28      7.49 o 
  -5   6  21       48.56       46.86     10.58 o 
 -20   0  22       33.24       37.67     11.48 o 
 -19   0  22       10.79        9.29      8.60 o 
 -18   0  22        3.59        7.82      8.24 o 
 -17   0  22       10.05       12.72      8.91 o 
 -16   0  22      113.96      127.69     21.53 o 
 -15   0  22        9.81        1.61      7.39 o 
 -14   0  22      177.39      176.74     19.01 o 
 -13   0  22       96.62      112.27     16.05 o 
 -12   0  22      133.29      146.76     27.21 o 
 -11   0  22      106.90      109.48     16.07 o 
 -10   0  22       11.00        9.58      8.24 o 
  -9   0  22       88.10      115.29     16.24 o 
  -8   0  22        0.34       10.69      8.76 o 
  -7   0  22       28.97       35.83     10.90 o 
  -6   0  22        0.30       -2.39     11.36 o 
  -5   0  22       33.04       23.92     15.55 o 
  -4   0  22       12.62       13.17      8.60 o 
  -3   0  22       21.32       31.67     10.84 o 
  -2   0  22       15.06       20.67      9.84 o 
 -20   1  22        6.01        9.57     13.15 o 
 -19   1  22        1.44        3.70      5.58 o 
 -18   1  22        2.74        4.86      5.47 o 
 -17   1  22       13.54       14.27      6.23 o 
 -16   1  22       18.57       20.72      6.64 o 
 -15   1  22       18.82       25.57      6.38 o 
 -14   1  22       16.31       18.26      6.27 o 
 -13   1  22       31.24       39.25      7.60 o 
 -12   1  22        0.34        1.32      5.22 o 
 -11   1  22        0.47        5.70      5.23 o 
 -10   1  22       67.01       74.00      9.24 o 
  -9   1  22        0.04        4.43      5.50 o 
  -8   1  22        8.03       14.36      5.93 o 
  -7   1  22        4.55        5.54      5.87 o 
  -6   1  22       12.58       11.60      7.44 o 
  -5   1  22       20.16       11.95      7.27 o 
  -4   1  22       17.66       20.66      6.52 o 
  -3   1  22       14.18       24.67      7.30 o 
  -2   1  22        7.18       15.71      6.39 o 
 -19   2  22        3.65        5.70      6.24 o 
 -18   2  22        6.60        4.03      5.36 o 
 -17   2  22        0.36        6.34      5.34 o 
 -16   2  22        0.36       -1.08      4.69 o 
 -15   2  22        8.13        9.80      5.52 o 
 -14   2  22       27.73       40.82      7.61 o 
 -13   2  22        0.20        1.73      4.97 o 
 -12   2  22       34.48       31.81      7.37 o 
 -11   2  22        0.71       -4.33      4.46 o 
 -10   2  22       65.82       52.87      8.80 o 
  -9   2  22       29.08       31.48      7.49 o 
  -8   2  22       13.77       13.44      6.68 o 
  -7   2  22       29.38       40.75      9.20 o 
  -6   2  22       91.89      108.19     13.23 o 
  -5   2  22        1.88        5.19      5.53 o 
  -4   2  22       31.37       35.68      7.73 o 
  -3   2  22        6.82       11.91      5.99 o 
  -2   2  22        0.06        5.32      5.98 o 
 -18   3  22        0.20       -1.59      5.48 o 
 -17   3  22        0.20       -1.98      5.15 o 
 -16   3  22        1.42        4.87      5.35 o 
 -15   3  22       32.43       47.04      8.60 o 
 -14   3  22        4.63       13.70      6.05 o 
 -13   3  22      126.75      161.92     13.06 o 
 -12   3  22        0.67       -2.83      4.83 o 
 -11   3  22       57.56       64.62      9.21 o 
 -10   3  22       23.54       42.26      7.97 o 
  -9   3  22       10.80       14.89      6.31 o 
  -8   3  22      100.61      113.62     13.46 o 
  -7   3  22       22.89       24.48      8.17 o 
  -6   3  22        1.34        1.47      6.51 o 
  -5   3  22       13.79       17.60      6.87 o 
  -4   3  22        1.96       -6.07      8.58 o 
  -3   3  22       52.73       65.51      9.79 o 
 -17   4  22       12.49        9.69      7.33 o 
 -16   4  22        0.46        4.76      5.89 o 
 -15   4  22       14.85       13.84      6.19 o 
 -14   4  22       30.75       32.56      7.82 o 
 -13   4  22        1.54        4.01      5.43 o 
 -12   4  22       85.05       91.99     10.63 o 
 -11   4  22        2.46        2.26      5.51 o 
 -10   4  22       46.72       63.49      9.38 o 
  -9   4  22        3.66        3.55      6.63 o 
  -8   4  22        5.37        5.86      7.00 o 
  -7   4  22        1.77       12.23      7.47 o 
  -6   4  22        5.09        7.04      6.10 o 
  -5   4  22        2.54        1.01      5.56 o 
  -4   4  22       32.15       45.74      9.01 o 
 -15   5  22       38.05       34.19      9.36 o 
 -14   5  22        0.22        2.76      6.63 o 
 -13   5  22        2.79       -2.36      6.67 o 
 -12   5  22       53.95       62.45     11.60 o 
 -11   5  22        2.34        7.81      7.46 o 
 -10   5  22       12.17        9.77      9.51 o 
  -9   5  22       14.98       28.91     11.62 o 
  -8   5  22        1.84       10.17      9.27 o 
  -7   5  22       40.51       60.98     14.36 o 
  -6   5  22        2.30       -4.48      8.88 o 
 -18   1  23       19.14       31.09     11.62 o 
 -17   1  23       27.58       26.86      7.94 o 
 -16   1  23        6.31       10.02      6.25 o 
 -15   1  23       78.87       81.59     11.04 o 
 -14   1  23        9.50        9.60      6.25 o 
 -13   1  23       44.35       50.52      8.85 o 
 -12   1  23        3.88        3.75      5.82 o 
 -11   1  23        4.85       11.69      6.04 o 
 -10   1  23       65.98       88.68     14.59 o 
  -9   1  23        3.56       -1.25      5.35 o 
  -8   1  23       52.58       62.47      9.62 o 
  -7   1  23       19.22       20.49      8.27 o 
  -6   1  23       11.23       24.24     11.48 o 
  -5   1  23       79.52      108.54     17.97 o 
 -17   2  23        0.42        4.30      5.97 o 
 -16   2  23        0.14       -3.05      5.56 o 
 -15   2  23        2.29        3.71      5.89 o 
 -14   2  23       12.09       12.11      6.12 o 
 -13   2  23       14.95        9.69      6.25 o 
 -12   2  23        1.30        9.46      6.31 o 
 -11   2  23       40.06       41.22      8.27 o 
 -10   2  23        5.09        4.20      5.77 o 
  -9   2  23       16.78       18.97      7.06 o 
  -8   2  23        6.61        6.62      7.07 o 
  -7   2  23        9.96        6.68      7.17 o 
  -6   2  23        0.15        2.62      6.94 o 
  -5   2  23        0.04       11.71     10.35 o 
 -16   3  23        2.98        1.71      5.77 o 
 -15   3  23        0.59        2.80      5.90 o 
 -14   3  23        7.11        6.09      6.07 o 
 -13   3  23       54.61       56.34      9.41 o 
 -12   3  23        0.18        0.93      5.62 o 
 -11   3  23       79.04       89.34     10.90 o 
 -10   3  23        6.62       17.53      6.92 o 
  -9   3  23       23.89       31.02      9.21 o 
  -8   3  23        7.86        2.92      7.11 o 
  -7   3  23       22.99       20.02      9.03 o 
  -6   3  23       10.79       14.78      8.42 o 
 -14   4  23       53.74       54.05     13.74 o 
 -13   4  23       18.59       26.79      7.81 o 
 -12   4  23      120.00      117.15     12.31 o 
 -11   4  23        2.09        9.33      6.32 o 
 -10   4  23       22.56       26.66      8.88 o 
  -9   4  23       18.32       27.65      9.24 o 
  -8   4  23        1.74        3.07      9.61 o 
 -15   0  24        0.06        8.37     10.15 o 
 -14   0  24       12.25       19.85     11.15 o 
 -13   0  24        7.55        5.32      9.88 o 
 -12   0  24       69.30      136.40     31.99 o 
 -11   0  24       71.47      100.90     17.03 o 
 -10   0  24       34.10       30.20     11.84 o 
  -9   0  24      105.28      106.95     17.09 o 
 -14   1  24        0.03        3.07      6.62 o 
 -13   1  24       10.01        9.27      7.21 o 
 -12   1  24       11.37       15.09      7.25 o 
 -11   1  24       40.46       58.86     10.52 o 
 -10   1  24       16.68       17.46      7.58 o 
  -9   1  24        0.12        3.00      7.68 o 
 -13   2  24        2.69       10.76     14.35 o 
 -12   2  24        3.08        1.30      7.20 o 
 -11   2  24        2.96        6.21      7.55 o 
                                                 
